# Supplementary material for: (Z)-3-(2,4-Dichloro­benz­yl)-1,5-benzo­thia­zepin-4(5H)-one
Source: Acta Crystallogr Sect E Struct Rep Online. 2013 Mar 23;69(Pt 4):o564. doi: 10.1107/S1600536813007435 (PMC3629614; doi:10.1107/S1600536813007435)
Supplement: Supplementary file 1 [file e-69-0o564-sup1.cif]

##############################################################################
#                                                                            #
# This CIF contains the data in a paper accepted for publication in          #
# Acta Crystallographica Section E. It conforms to the requirements of       #
# Notes for Authors for Acta Crystallographica Section E, and has been       #
# peer reviewed under the auspices of the IUCr Commission on Journals.       #
#                                                                            #
# Full details of the Crystallographic Information File format               #
# are given in the paper "The Crystallographic Information File (CIF):       #
# a New Standard Archive File for Crystallography" by S. R. Hall, F. H.      #
# Allen and I. D. Brown [Acta Cryst. (1991), A47, 655-685].                  #
#                                                                            #
# The current version of the core CIF dictionary is obtainable from          #
# ftp://ftp.iucr.org/pub/cif_core.dic.                                       #
#                                                                            #
# Software is freely available for graphical display of the structure(s)     #
# in this CIF. For information consult the CIF software page                 #
# http://www.iucr.org/resources/cif/software.                                #
#                                                                            #
# This file may be used for bona fide research purposes within the           #
# scientific community so long as proper attribution is given to the journal # 
# article from which it was obtained.                                        #
#                                                                            #
##############################################################################
data_global
_audit_creation_method     SHELXL-97
_journal_date_recd_electronic     2013-03-16
_journal_date_accepted     2013-03-18
_journal_name_full     'Acta Crystallographica, Section E'
_journal_year     2013
_journal_volume     69
_journal_issue      4
_journal_page_first     o564
_journal_page_last     o564
_journal_paper_category     QO
_journal_paper_doi     10.1107/S1600536813007435
_journal_coeditor_code     TK5208
_publ_contact_author_name     'S. Murugavel'
_publ_contact_author_address
;
  Department of  Physics
  Thanthai Periyar Government Institute of Technology
  Vellore 632 002
  India
;
_publ_contact_author_email     'smurugavel27@gmail.com'
_publ_contact_author_fax     '0416 091 2266652'
_publ_contact_author_phone     '091 9790084145'
_publ_section_title
;
(<i>Z</i>)-3-(2,4-Dichlorobenzyl)-1,5-benzothiazepin-4(5<i>H</i>)-one
;
loop_
    _publ_author_name
    _publ_author_footnote
    _publ_author_address
    'Murugavel, S.' ?
;
Department of Physics
Thanthai Periyar Government Institute of Technology
Vellore 632 002
India
;
    'Manikandan, N.' ?
;
Department of Physics
Bharathidasan Engineering College
Nattrampalli
Vellore 635 854
India
;
    'Selvakumar, R.' ?
;
Department of Organic Chemistry
University of Madras
Maraimalai Campus
Chennai 600 025
India
;
    'Bakthadoss, M.'
;
Additional correspondence author, e-mail: bhakthadoss@yahoo.com.
;
;
Department of Organic Chemistry
University of Madras
Maraimalai Campus
Chennai 600 025
India
;
data_I
_audit_creation_method     SHELXL-97
_chemical_name_systematic
;
(<i>Z</i>)-3-(2,4-Dichlorobenzyl)-1,5-benzothiazepin-4(5<i>H</i>)-one
;
_chemical_name_common     ?
_chemical_formula_moiety     'C16 H11 Cl2 N O S'
_chemical_formula_sum     'C16 H11 Cl2 N O S'
_chemical_formula_iupac     'C16 H11 Cl2 N O S'
_chemical_formula_weight     336.22
_chemical_melting_point     ?
_symmetry_cell_setting     triclinic
_symmetry_space_group_name_H-M     'P -1'
_symmetry_space_group_name_Hall     '-P 1'
loop_
    _symmetry_equiv_pos_as_xyz
    'x, y, z'
    '-x, -y, -z'
_cell_length_a     7.879(5)
_cell_length_b     9.667(5)
_cell_length_c     9.979(5)
_cell_angle_alpha     89.052(5)
_cell_angle_beta     78.161(4)
_cell_angle_gamma     83.647(5)
_cell_volume     739.3(7)
_cell_formula_units_Z     2
_cell_measurement_reflns_used     5914
_cell_measurement_theta_min     2.1
_cell_measurement_theta_max     33.7
_cell_measurement_temperature     293(2)
_exptl_crystal_description     'block'
_exptl_crystal_colour     'colourless'
_exptl_crystal_size_max     0.24
_exptl_crystal_size_mid     0.21
_exptl_crystal_size_min     0.15
_exptl_crystal_density_diffrn     1.510
_exptl_crystal_density_meas     ?
_exptl_crystal_density_method     'not measured'
_exptl_crystal_F_000     344
_exptl_absorpt_coefficient_mu     0.576
_exptl_absorpt_correction_type     multi-scan
_exptl_absorpt_process_details     '(SADABS; Sheldrick, 1996)'
_exptl_absorpt_correction_T_min     0.871
_exptl_absorpt_correction_T_max     0.917
_exptl_special_details     ?
_diffrn_ambient_temperature     293(2)
_diffrn_radiation_type     MoK\a
_diffrn_radiation_wavelength     0.71073
_diffrn_radiation_source     'fine-focus sealed tube'
_diffrn_radiation_monochromator     graphite
_diffrn_measurement_device_type     'Bruker APEXII CCD'
_diffrn_measurement_method     '\w scans'
_diffrn_detector_area_resol_mean     10.0
_diffrn_reflns_number     18415
_diffrn_reflns_av_R_equivalents     0.0259
_diffrn_reflns_av_sigmaI/netI     0.0217
_diffrn_reflns_theta_min     2.12
_diffrn_reflns_theta_max     33.74
_diffrn_reflns_theta_full     25.00
_diffrn_measured_fraction_theta_max     0.883
_diffrn_measured_fraction_theta_full     0.996
_diffrn_reflns_limit_h_min     -12
_diffrn_reflns_limit_h_max     11
_diffrn_reflns_limit_k_min     -14
_diffrn_reflns_limit_k_max     14
_diffrn_reflns_limit_l_min     -14
_diffrn_reflns_limit_l_max     15
_diffrn_standards_number     .
_diffrn_standards_interval_count     .
_diffrn_standards_interval_time     .
_diffrn_standards_decay_%     .
_refine_special_details
;
Refinement of <i>F</i>^2^ against ALL reflections. The weighted <i>R</i>-factor
<i>wR</i> and goodness of fit <i>S</i> are based on <i>F</i>^2^, conventional
<i>R</i>-factors <i>R</i> are based on <i>F</i>, with <i>F</i> set to zero for
negative <i>F</i>^2^. The threshold expression of <i>F</i>^2^ >
\s(<i>F</i>^2^) is used only for calculating <i>R</i>-factors(gt) <i>etc</i>.
and is not relevant to the choice of reflections for refinement.
<i>R</i>-factors based on <i>F</i>^2^ are statistically about twice as large
as those based on <i>F</i>, and <i>R</i>- factors based on ALL data will be
even larger.
;
_reflns_number_total     5225
_reflns_number_gt     4013
_reflns_threshold_expression     I>2\s(I)
_refine_ls_structure_factor_coef     Fsqd
_refine_ls_matrix_type     full
_refine_ls_R_factor_all     0.0571
_refine_ls_R_factor_gt     0.0420
_refine_ls_wR_factor_gt     0.1124
_refine_ls_wR_factor_ref     0.1231
_refine_ls_goodness_of_fit_ref     1.035
_refine_ls_restrained_S_all     1.035
_refine_ls_number_reflns     5225
_refine_ls_number_parameters     190
_refine_ls_number_restraints     0
_refine_ls_hydrogen_treatment     constr
_refine_ls_weighting_scheme     calc
_refine_ls_weighting_details
         'calc w=1/[\s^2^(Fo^2^)+(0.0583P)^2^+0.2157P] where P=(Fo^2^+2Fc^2^)/3'
_atom_sites_solution_hydrogens     geom
_atom_sites_solution_primary     direct
_atom_sites_solution_secondary     difmap
_refine_ls_shift/su_max     0.001
_refine_ls_shift/su_mean     0.000
_refine_diff_density_max     0.550
_refine_diff_density_min     -0.437
_refine_ls_extinction_method     none
_refine_ls_extinction_coef     ?
loop_
    _atom_type_symbol
    _atom_type_description
    _atom_type_scat_dispersion_real
    _atom_type_scat_dispersion_imag
    _atom_type_scat_source
    'C' 'C' 0.0033 0.0016
                         'International Tables Vol C Tables 4.2.6.8 and 6.1.1.4'
    'H' 'H' 0.0000 0.0000
                         'International Tables Vol C Tables 4.2.6.8 and 6.1.1.4'
    'N' 'N' 0.0061 0.0033
                         'International Tables Vol C Tables 4.2.6.8 and 6.1.1.4'
    'O' 'O' 0.0106 0.0060
                         'International Tables Vol C Tables 4.2.6.8 and 6.1.1.4'
    'Cl' 'Cl' 0.1484 0.1585
                         'International Tables Vol C Tables 4.2.6.8 and 6.1.1.4'
    'S' 'S' 0.1246 0.1234
                         'International Tables Vol C Tables 4.2.6.8 and 6.1.1.4'
_computing_data_collection     'APEX2 (Bruker, 2004)'
_computing_cell_refinement     'APEX2 and SAINT (Bruker, 2004)'
_computing_data_reduction     'SAINT and XPREP (Bruker, 2004)'
_computing_structure_solution     'SHELXS97 (Sheldrick, 2008)'
_computing_structure_refinement     'SHELXL97 (Sheldrick, 2008)'
_computing_molecular_graphics     'ORTEP-3 for Windows (Farrugia, 2012)'
_computing_publication_material
                            'SHELXL97 (Sheldrick, 2008) and PLATON (Spek, 2009)'
loop_
    _atom_site_type_symbol
    _atom_site_label
    _atom_site_fract_x
    _atom_site_fract_y
    _atom_site_fract_z
    _atom_site_U_iso_or_equiv
    _atom_site_adp_type
    _atom_site_calc_flag
    _atom_site_refinement_flags
    _atom_site_occupancy
    _atom_site_symmetry_multiplicity
    _atom_site_disorder_assembly
    _atom_site_disorder_group
    C C1 0.53450(18) 0.28937(15) 0.94205(15) 0.0366(3) Uani d . 1 1 . .
    H H1 0.4546 0.2673 0.8911 0.044 Uiso calc R 1 1 . .
    C C2 0.6952(2) 0.14986(15) 1.12880(14) 0.0371(3) Uani d . 1 1 . .
    C C3 0.6971(3) 0.01550(17) 1.18247(17) 0.0510(4) Uani d . 1 1 . .
    H H3 0.5951 -0.0277 1.1996 0.061 Uiso calc R 1 1 . .
    C C4 0.8473(3) -0.05324(19) 1.21016(19) 0.0622(5) Uani d . 1 1 . .
    H H4 0.8466 -0.1424 1.2467 0.075 Uiso calc R 1 1 . .
    C C5 0.9993(3) 0.0092(2) 1.18406(19) 0.0600(5) Uani d . 1 1 . .
    H H5 1.1010 -0.0374 1.2038 0.072 Uiso calc R 1 1 . .
    C C6 1.0008(2) 0.14161(19) 1.12835(17) 0.0469(3) Uani d . 1 1 . .
    H H6 1.1037 0.1836 1.1106 0.056 Uiso calc R 1 1 . .
    C C7 0.84959(19) 0.21138(14) 1.09904(14) 0.0352(3) Uani d . 1 1 . .
    C C8 0.79730(18) 0.41136(14) 0.94238(15) 0.0349(3) Uani d . 1 1 . .
    C C9 0.66727(17) 0.35381(13) 0.87569(14) 0.0321(2) Uani d . 1 1 . .
    C C10 0.6884(2) 0.39317(17) 0.72620(15) 0.0423(3) Uani d . 1 1 . .
    H H10A 0.6968 0.4924 0.7186 0.051 Uiso calc R 1 1 . .
    H H10B 0.7978 0.3460 0.6767 0.051 Uiso calc R 1 1 . .
    C C11 0.5449(2) 0.35964(15) 0.65712(14) 0.0371(3) Uani d . 1 1 . .
    C C12 0.55727(19) 0.24270(15) 0.57559(15) 0.0359(3) Uani d . 1 1 . .
    C C13 0.42879(19) 0.21821(15) 0.50589(15) 0.0388(3) Uani d . 1 1 . .
    H H13 0.4419 0.1402 0.4499 0.047 Uiso calc R 1 1 . .
    C C14 0.28122(19) 0.31163(16) 0.52118(14) 0.0390(3) Uani d . 1 1 . .
    C C15 0.2600(2) 0.42737(18) 0.60401(18) 0.0477(4) Uani d . 1 1 . .
    H H15 0.1583 0.4886 0.6158 0.057 Uiso calc R 1 1 . .
    C C16 0.3933(2) 0.45071(17) 0.66928(17) 0.0469(4) Uani d . 1 1 . .
    H H16 0.3808 0.5302 0.7232 0.056 Uiso calc R 1 1 . .
    N N1 0.85975(16) 0.34776(12) 1.04633(13) 0.0375(3) Uani d . 1 1 . .
    H H1A 0.9155 0.3990 1.0879 0.045 Uiso calc R 1 1 . .
    O O1 0.84965(17) 0.52292(12) 0.89978(14) 0.0545(3) Uani d . 1 1 . .
    Cl Cl1 0.73749(6) 0.11906(5) 0.55837(6) 0.06427(15) Uani d . 1 1 . .
    Cl Cl2 0.11969(6) 0.27905(6) 0.43563(5) 0.05837(14) Uani d . 1 1 . .
    S S1 0.49323(5) 0.24136(4) 1.11466(4) 0.04389(11) Uani d . 1 1 . .
loop_
    _atom_site_aniso_label
    _atom_site_aniso_U_11
    _atom_site_aniso_U_22
    _atom_site_aniso_U_33
    _atom_site_aniso_U_12
    _atom_site_aniso_U_13
    _atom_site_aniso_U_23
    C1 0.0354(7) 0.0435(7) 0.0355(7) -0.0151(5) -0.0122(5) 0.0003(5)
    C2 0.0443(7) 0.0377(6) 0.0304(6) -0.0118(5) -0.0059(5) 0.0013(5)
    C3 0.0692(11) 0.0425(8) 0.0405(8) -0.0178(8) -0.0032(7) 0.0067(6)
    C4 0.0933(16) 0.0444(9) 0.0444(9) -0.0023(9) -0.0077(9) 0.0139(7)
    C5 0.0720(13) 0.0603(11) 0.0463(9) 0.0113(9) -0.0196(9) 0.0086(8)
    C6 0.0460(8) 0.0559(9) 0.0417(8) -0.0047(7) -0.0169(7) 0.0046(7)
    C7 0.0413(7) 0.0372(6) 0.0298(6) -0.0090(5) -0.0111(5) 0.0016(5)
    C8 0.0351(6) 0.0342(6) 0.0405(7) -0.0127(5) -0.0153(5) 0.0023(5)
    C9 0.0344(6) 0.0322(6) 0.0339(6) -0.0106(5) -0.0129(5) -0.0001(5)
    C10 0.0475(8) 0.0506(8) 0.0355(7) -0.0246(7) -0.0142(6) 0.0037(6)
    C11 0.0453(7) 0.0411(7) 0.0295(6) -0.0162(6) -0.0121(5) 0.0028(5)
    C12 0.0359(7) 0.0376(6) 0.0369(7) -0.0105(5) -0.0103(5) 0.0015(5)
    C13 0.0416(7) 0.0419(7) 0.0367(7) -0.0144(6) -0.0114(6) -0.0024(5)
    C14 0.0392(7) 0.0492(8) 0.0328(6) -0.0151(6) -0.0121(5) 0.0086(5)
    C15 0.0457(8) 0.0507(9) 0.0466(8) 0.0005(7) -0.0122(7) -0.0001(7)
    C16 0.0563(10) 0.0449(8) 0.0416(8) -0.0057(7) -0.0144(7) -0.0072(6)
    N1 0.0406(6) 0.0388(6) 0.0405(6) -0.0169(5) -0.0194(5) 0.0046(5)
    O1 0.0638(8) 0.0471(6) 0.0703(8) -0.0323(6) -0.0422(6) 0.0212(5)
    Cl1 0.0451(2) 0.0557(3) 0.0965(4) 0.00095(18) -0.0269(2) -0.0159(2)
    Cl2 0.0465(2) 0.0776(3) 0.0608(3) -0.0192(2) -0.0275(2) 0.0075(2)
    S1 0.03570(19) 0.0574(2) 0.0392(2) -0.01553(16) -0.00402(14) 0.00582(15)
_geom_special_details
;
All e.s.d.'s (except the e.s.d. in the dihedral angle between two l.s. planes)
are estimated using the full covariance matrix. The cell e.s.d.'s are taken
into account individually in the estimation of e.s.d.'s in distances, angles
and torsion angles; correlations between e.s.d.'s in cell parameters are only
used when they are defined by crystal symmetry. An approximate (isotropic)
treatment of cell e.s.d.'s is used for estimating e.s.d.'s involving l.s.
planes.
;
loop_
    _geom_bond_atom_site_label_1
    _geom_bond_atom_site_label_2
    _geom_bond_site_symmetry_2
    _geom_bond_distance
    _geom_bond_publ_flag
    C1 C9 . 1.3294(19) ?
    C1 S1 . 1.7508(17) ?
    C1 H1 . 0.9300 ?
    C2 C7 . 1.388(2) ?
    C2 C3 . 1.396(2) ?
    C2 S1 . 1.7642(18) ?
    C3 C4 . 1.368(3) ?
    C3 H3 . 0.9300 ?
    C4 C5 . 1.376(3) ?
    C4 H4 . 0.9300 ?
    C5 C6 . 1.387(3) ?
    C5 H5 . 0.9300 ?
    C6 C7 . 1.385(2) ?
    C6 H6 . 0.9300 ?
    C7 N1 . 1.4158(19) ?
    C8 O1 . 1.2350(17) ?
    C8 N1 . 1.3481(19) ?
    C8 C9 . 1.4901(18) ?
    C9 C10 . 1.514(2) ?
    C10 C11 . 1.505(2) ?
    C10 H10A . 0.9700 ?
    C10 H10B . 0.9700 ?
    C11 C12 . 1.387(2) ?
    C11 C16 . 1.389(2) ?
    C12 C13 . 1.383(2) ?
    C12 Cl1 . 1.7336(17) ?
    C13 C14 . 1.375(2) ?
    C13 H13 . 0.9300 ?
    C14 C15 . 1.377(2) ?
    C14 Cl2 . 1.7295(16) ?
    C15 C16 . 1.384(2) ?
    C15 H15 . 0.9300 ?
    C16 H16 . 0.9300 ?
    N1 H1A . 0.8600 ?
loop_
    _geom_angle_atom_site_label_1
    _geom_angle_atom_site_label_2
    _geom_angle_atom_site_label_3
    _geom_angle_site_symmetry_1
    _geom_angle_site_symmetry_3
    _geom_angle
    _geom_angle_publ_flag
    C9 C1 S1 . . 127.26(11) ?
    C9 C1 H1 . . 116.4 ?
    S1 C1 H1 . . 116.4 ?
    C7 C2 C3 . . 119.11(15) ?
    C7 C2 S1 . . 121.99(12) ?
    C3 C2 S1 . . 118.67(13) ?
    C4 C3 C2 . . 120.73(17) ?
    C4 C3 H3 . . 119.6 ?
    C2 C3 H3 . . 119.6 ?
    C3 C4 C5 . . 120.14(17) ?
    C3 C4 H4 . . 119.9 ?
    C5 C4 H4 . . 119.9 ?
    C4 C5 C6 . . 119.97(18) ?
    C4 C5 H5 . . 120.0 ?
    C6 C5 H5 . . 120.0 ?
    C7 C6 C5 . . 120.20(17) ?
    C7 C6 H6 . . 119.9 ?
    C5 C6 H6 . . 119.9 ?
    C6 C7 C2 . . 119.78(14) ?
    C6 C7 N1 . . 117.04(13) ?
    C2 C7 N1 . . 123.08(13) ?
    O1 C8 N1 . . 118.83(12) ?
    O1 C8 C9 . . 117.93(12) ?
    N1 C8 C9 . . 123.23(12) ?
    C1 C9 C8 . . 124.33(13) ?
    C1 C9 C10 . . 122.86(12) ?
    C8 C9 C10 . . 112.36(11) ?
    C11 C10 C9 . . 115.75(12) ?
    C11 C10 H10A . . 108.3 ?
    C9 C10 H10A . . 108.3 ?
    C11 C10 H10B . . 108.3 ?
    C9 C10 H10B . . 108.3 ?
    H10A C10 H10B . . 107.4 ?
    C12 C11 C16 . . 116.63(14) ?
    C12 C11 C10 . . 123.35(15) ?
    C16 C11 C10 . . 119.97(14) ?
    C13 C12 C11 . . 122.51(14) ?
    C13 C12 Cl1 . . 117.07(12) ?
    C11 C12 Cl1 . . 120.42(12) ?
    C14 C13 C12 . . 118.59(14) ?
    C14 C13 H13 . . 120.7 ?
    C12 C13 H13 . . 120.7 ?
    C13 C14 C15 . . 121.28(14) ?
    C13 C14 Cl2 . . 118.34(12) ?
    C15 C14 Cl2 . . 120.38(13) ?
    C14 C15 C16 . . 118.61(16) ?
    C14 C15 H15 . . 120.7 ?
    C16 C15 H15 . . 120.7 ?
    C15 C16 C11 . . 122.33(15) ?
    C15 C16 H16 . . 118.8 ?
    C11 C16 H16 . . 118.8 ?
    C8 N1 C7 . . 131.25(11) ?
    C8 N1 H1A . . 114.4 ?
    C7 N1 H1A . . 114.4 ?
    C1 S1 C2 . . 101.45(7) ?
loop_
    _geom_torsion_atom_site_label_1
    _geom_torsion_atom_site_label_2
    _geom_torsion_atom_site_label_3
    _geom_torsion_atom_site_label_4
    _geom_torsion_site_symmetry_1
    _geom_torsion_site_symmetry_2
    _geom_torsion_site_symmetry_3
    _geom_torsion_site_symmetry_4
    _geom_torsion
    _geom_torsion_publ_flag
    C7 C2 C3 C4 . . . . 2.3(2) ?
    S1 C2 C3 C4 . . . . -172.38(14) ?
    C2 C3 C4 C5 . . . . -0.6(3) ?
    C3 C4 C5 C6 . . . . -0.6(3) ?
    C4 C5 C6 C7 . . . . 0.1(3) ?
    C5 C6 C7 C2 . . . . 1.6(2) ?
    C5 C6 C7 N1 . . . . 178.10(15) ?
    C3 C2 C7 C6 . . . . -2.8(2) ?
    S1 C2 C7 C6 . . . . 171.71(12) ?
    C3 C2 C7 N1 . . . . -179.04(14) ?
    S1 C2 C7 N1 . . . . -4.5(2) ?
    S1 C1 C9 C8 . . . . -7.0(2) ?
    S1 C1 C9 C10 . . . . -178.71(12) ?
    O1 C8 C9 C1 . . . . -141.76(16) ?
    N1 C8 C9 C1 . . . . 38.2(2) ?
    O1 C8 C9 C10 . . . . 30.69(19) ?
    N1 C8 C9 C10 . . . . -149.37(15) ?
    C1 C9 C10 C11 . . . . 2.2(2) ?
    C8 C9 C10 C11 . . . . -170.34(13) ?
    C9 C10 C11 C12 . . . . -98.99(18) ?
    C9 C10 C11 C16 . . . . 83.49(19) ?
    C16 C11 C12 C13 . . . . 1.8(2) ?
    C10 C11 C12 C13 . . . . -175.75(13) ?
    C16 C11 C12 Cl1 . . . . -177.66(12) ?
    C10 C11 C12 Cl1 . . . . 4.7(2) ?
    C11 C12 C13 C14 . . . . -1.8(2) ?
    Cl1 C12 C13 C14 . . . . 177.71(11) ?
    C12 C13 C14 C15 . . . . -0.1(2) ?
    C12 C13 C14 Cl2 . . . . -179.09(11) ?
    C13 C14 C15 C16 . . . . 1.9(2) ?
    Cl2 C14 C15 C16 . . . . -179.17(13) ?
    C14 C15 C16 C11 . . . . -1.8(3) ?
    C12 C11 C16 C15 . . . . 0.0(2) ?
    C10 C11 C16 C15 . . . . 177.70(15) ?
    O1 C8 N1 C7 . . . . -167.01(16) ?
    C9 C8 N1 C7 . . . . 13.1(2) ?
    C6 C7 N1 C8 . . . . 135.73(17) ?
    C2 C7 N1 C8 . . . . -47.9(2) ?
    C9 C1 S1 C2 . . . . -51.65(16) ?
    C7 C2 S1 C1 . . . . 58.57(13) ?
    C3 C2 S1 C1 . . . . -126.89(13) ?
loop_
    _geom_hbond_atom_site_label_D
    _geom_hbond_atom_site_label_H
    _geom_hbond_atom_site_label_A
    _geom_hbond_site_symmetry_A
    _geom_hbond_distance_DH
    _geom_hbond_distance_HA
    _geom_hbond_distance_DA
    _geom_hbond_angle_DHA
    C10 H10B Cl1 1 0.97 2.64 3.103(3) 109
    N1 H1A O1 2_767 0.86 2.10 2.873(2) 149
_iucr_refine_instructions_details
;
TITL MURUGAVELSM48 in P-1
CELL  0.71073   7.8790   9.6670   9.9790   89.052   78.161   83.647
ZERR     2.00   0.0050   0.0050   0.0050    0.005    0.004    0.005
LATT   1
SFAC  C    H    N    O    CL   S
UNIT  32   22   2    2    4    2
MERG   2
FMAP   2
PLAN   25
ACTA 50
BOND   $H
CONF
EQIV $1 2-X, 1-Y, 2-Z
HTAB N1 O1_$1
L.S.   4
WGHT    0.058300    0.215700
FVAR       0.90385
C1    1    0.534496    0.289375    0.942047    11.00000    0.03543    0.04352 =
         0.03553    0.00034   -0.01221   -0.01512
AFIX  43
H1    2    0.454602    0.267336    0.891084    11.00000   -1.20000
AFIX   0
C2    1    0.695248    0.149860    1.128799    11.00000    0.04428    0.03767 =
         0.03036    0.00126   -0.00591   -0.01180
C3    1    0.697110    0.015502    1.182467    11.00000    0.06922    0.04245 =
         0.04048    0.00672   -0.00323   -0.01780
AFIX  43
H3    2    0.595145   -0.027731    1.199574    11.00000   -1.20000
AFIX   0
C4    1    0.847270   -0.053240    1.210163    11.00000    0.09329    0.04436 =
         0.04438    0.01385   -0.00766   -0.00227
AFIX  43
H4    2    0.846595   -0.142351    1.246706    11.00000   -1.20000
AFIX   0
C5    1    0.999289    0.009185    1.184064    11.00000    0.07204    0.06028 =
         0.04626    0.00864   -0.01965    0.01127
AFIX  43
H5    2    1.100974   -0.037364    1.203760    11.00000   -1.20000
AFIX   0
C6    1    1.000805    0.141606    1.128351    11.00000    0.04603    0.05587 =
         0.04174    0.00459   -0.01687   -0.00469
AFIX  43
H6    2    1.103659    0.183649    1.110635    11.00000   -1.20000
AFIX   0
C7    1    0.849589    0.211378    1.099035    11.00000    0.04131    0.03719 =
         0.02976    0.00156   -0.01108   -0.00903
C8    1    0.797304    0.411363    0.942384    11.00000    0.03512    0.03425 =
         0.04049    0.00230   -0.01530   -0.01267
C9    1    0.667273    0.353813    0.875689    11.00000    0.03435    0.03220 =
         0.03394   -0.00008   -0.01294   -0.01065
C10   1    0.688358    0.393172    0.726199    11.00000    0.04750    0.05060 =
         0.03554    0.00367   -0.01420   -0.02463
AFIX  23
H10A  2    0.696839    0.492448    0.718638    11.00000   -1.20000
H10B  2    0.797787    0.346019    0.676695    11.00000   -1.20000
AFIX   0
C11   1    0.544949    0.359644    0.657118    11.00000    0.04528    0.04105 =
         0.02948    0.00284   -0.01211   -0.01621
C12   1    0.557275    0.242697    0.575595    11.00000    0.03586    0.03758 =
         0.03691    0.00153   -0.01025   -0.01053
C13   1    0.428788    0.218209    0.505893    11.00000    0.04161    0.04191 =
         0.03674   -0.00238   -0.01139   -0.01440
AFIX  43
H13   2    0.441917    0.140202    0.449866    11.00000   -1.20000
AFIX   0
C14   1    0.281218    0.311632    0.521179    11.00000    0.03915    0.04920 =
         0.03279    0.00856   -0.01205   -0.01514
C15   1    0.260039    0.427373    0.604007    11.00000    0.04568    0.05074 =
         0.04663   -0.00010   -0.01215    0.00052
AFIX  43
H15   2    0.158323    0.488585    0.615848    11.00000   -1.20000
AFIX   0
C16   1    0.393297    0.450712    0.669277    11.00000    0.05631    0.04486 =
         0.04164   -0.00725   -0.01436   -0.00570
AFIX  43
H16   2    0.380847    0.530201    0.723193    11.00000   -1.20000
AFIX   0
N1    3    0.859747    0.347764    1.046330    11.00000    0.04061    0.03875 =
         0.04050    0.00459   -0.01937   -0.01692
AFIX  43
H1A   2    0.915486    0.398983    1.087883    11.00000   -1.20000
AFIX   0
O1    4    0.849646    0.522921    0.899778    11.00000    0.06378    0.04707 =
         0.07034    0.02119   -0.04217   -0.03232
CL1   5    0.737490    0.119057    0.558374    11.00000    0.04509    0.05570 =
         0.09646   -0.01587   -0.02694    0.00095
CL2   5    0.119686    0.279051    0.435626    11.00000    0.04653    0.07755 =
         0.06076    0.00752   -0.02754   -0.01917
S1    6    0.493230    0.241362    1.114663    11.00000    0.03570    0.05740 =
         0.03920    0.00582   -0.00402   -0.01553
HKLF 4
REM  MURUGAVELSM48 in P-1
REM R1 =  0.0420 for   4013 Fo > 4sig(Fo)  and  0.0571 for all   5225 data
REM    190 parameters refined using      0 restraints
END
WGHT      0.0582      0.2160
REM Highest difference peak  0.550,  deepest hole -0.437,  1-sigma level  0.051
Q1    1   0.7426  0.1715  0.4979  11.00000  0.05    0.55
Q2    1   0.5258  0.1690  1.0825  11.00000  0.05    0.42
Q3    1   0.0936  0.2384  0.5009  11.00000  0.05    0.38
Q4    1   0.6212  0.3077  0.9017  11.00000  0.05    0.31
Q5    1   0.5922  0.3337  0.9160  11.00000  0.05    0.30
Q6    1   0.9620  0.3725  1.0417  11.00000  0.05    0.30
Q7    1   0.9222  0.4699  0.8665  11.00000  0.05    0.29
Q8    1   0.6673  0.3756  0.8127  11.00000  0.05    0.29
Q9    1   0.7377  0.3755  0.9052  11.00000  0.05    0.29
Q10   1   0.5521  0.2991  0.6281  11.00000  0.05    0.28
Q11   1   0.9922  0.0780  1.1584  11.00000  0.05    0.28
Q12   1   0.5130  0.2715  1.0154  11.00000  0.05    0.27
Q13   1   0.7691  0.1864  1.1145  11.00000  0.05    0.26
Q14   1   0.2705  0.3471  0.5838  11.00000  0.05    0.26
Q15   1   0.6355  0.1990  0.5618  11.00000  0.05    0.26
Q16   1   0.9077  0.1813  1.1333  11.00000  0.05    0.25
Q17   1   0.6139  0.3655  0.6939  11.00000  0.05    0.25
Q18   1   0.3302  0.4386  0.6340  11.00000  0.05    0.25
Q19   1   0.7062  0.0813  1.1548  11.00000  0.05    0.25
Q20   1   0.8437  0.2788  1.0845  11.00000  0.05    0.25
Q21   1   0.9334  0.1673  1.0852  11.00000  0.05    0.25
Q22   1   0.8088  0.3782  1.0037  11.00000  0.05    0.24
Q23   1   0.8505  0.3547  0.9786  11.00000  0.05    0.23
Q24   1   0.4852  0.2378  0.5460  11.00000  0.05    0.23
Q25   1   0.9276 -0.0345  1.1631  11.00000  0.05    0.23
;
