# Supplementary material for: (Z)-3-(2,4-Dichloro­benz­yl)-1,5-benzo­thia­zepin-4(5H)-one
Source: Acta Crystallogr Sect E Struct Rep Online. 2013 Mar 23;69(Pt 4):o564. doi: 10.1107/S1600536813007435 (PMC3629614; doi:10.1107/S1600536813007435)
Supplement: Supplementary file 2 [file e-69-0o564-Isup2.hkl]

#
# h,k,l, Fc-squared, Fo-squared, sigma(Fo-squared) and status flag
#
data_I
_shelx_title ' MURUGAVELSM48 in P-1'
_shelx_refln_list_code          4
_shelx_F_calc_maximum      110.36
_exptl_crystal_F_000       344.00
_reflns_d_resolution_high  0.6398
 
loop_
 _symmetry_equiv_pos_as_xyz
 'x, y, z'
 '-x, -y, -z'
 
_cell_length_a     7.8790
_cell_length_b     9.6670
_cell_length_c     9.9790
_cell_angle_alpha  89.052
_cell_angle_beta   78.161
_cell_angle_gamma  83.647
 
_shelx_F_squared_multiplier     1.000
 
loop_
 _refln_index_h
 _refln_index_k
 _refln_index_l
 _refln_F_squared_calc
 _refln_F_squared_meas
 _refln_F_squared_sigma
 _refln_observed_status
   1   0   0      579.69      562.35     11.57 o
   2   0   0      136.91      132.98      1.22 o
   3   0   0     1284.20     1309.85     12.42 o
   4   0   0      193.62      207.02      2.39 o
   5   0   0      936.74      913.85     10.12 o
   6   0   0       82.46       74.90      1.39 o
   7   0   0      236.69      223.77      3.68 o
   8   0   0      154.70      150.91      3.26 o
   9   0   0        0.87       -0.32      0.64 o
  10   0   0        1.13        0.21      1.12 o
  11   0   0        1.26        0.32      1.86 o
 -11   1   0       20.45       19.91      2.23 o
 -10   1   0        0.86        0.67      1.17 o
  -9   1   0        4.68        6.11      1.15 o
  -8   1   0        3.21        3.27      0.71 o
  -7   1   0       16.14       18.80      1.04 o
  -6   1   0       19.29       16.23      0.67 o
  -5   1   0       53.02       64.08      1.45 o
  -4   1   0      531.06      562.16      6.87 o
  -3   1   0     1987.21     2007.08     17.96 o
  -2   1   0      938.74     1041.53      8.56 o
  -1   1   0       60.85       69.37      0.67 o
   0   1   0      165.35      125.34      3.98 o
   1   1   0     1794.33     1820.89     22.19 o
   2   1   0      373.49      415.73      3.63 o
   3   1   0        2.31        1.00      0.13 o
   4   1   0      588.52      595.03      5.83 o
   5   1   0       39.57       37.97      0.82 o
   6   1   0        2.99        1.89      0.39 o
   7   1   0      175.40      180.77      3.07 o
   8   1   0       19.39       18.89      1.07 o
   9   1   0        4.91        1.45      0.69 o
  10   1   0        1.31        0.79      1.14 o
  11   1   0        5.83        5.73      2.19 o
 -11   2   0        6.78        9.22      2.39 o
 -10   2   0        3.21        2.82      1.15 o
  -9   2   0       15.17       14.20      1.47 o
  -8   2   0      168.69      171.21      3.66 o
  -7   2   0      222.90      223.72      3.77 o
  -6   2   0        1.02        1.98      0.44 o
  -5   2   0      121.16      124.00      2.01 o
  -4   2   0      318.88      339.45      4.04 o
  -3   2   0     4138.31     4311.52     40.99 o
  -2   2   0     1719.85     1765.74     14.55 o
  -1   2   0      260.40      267.89      2.20 o
   0   2   0     1858.30     1971.45     17.62 o
   2   2   0     2355.18     2380.53     22.66 o
   3   2   0      174.58      178.67      2.09 o
   4   2   0      150.84      186.61      2.00 o
   5   2   0     1458.16     1503.71     15.17 o
   6   2   0      136.78      128.28      1.86 o
   7   2   0      207.94      216.73      3.93 o
   8   2   0        0.52       -0.35      0.49 o
   9   2   0        3.45        3.30      0.83 o
  10   2   0       26.67       24.73      1.96 o
  11   2   0        4.21        2.39      1.75 o
 -11   3   0        4.44        4.77      2.58 o
 -10   3   0        0.05       -0.48      0.99 o
  -9   3   0       12.17       16.84      2.26 o
  -8   3   0        0.16       -0.64      0.64 o
  -7   3   0        8.65        9.41      0.90 o
  -6   3   0      192.29      180.17      2.84 o
  -5   3   0      126.52      126.14      2.10 o
  -4   3   0      458.16      462.46      5.39 o
  -3   3   0       57.45       70.66      1.17 o
  -2   3   0       28.80       40.12      0.69 o
  -1   3   0      757.76      773.07      6.52 o
   0   3   0       61.78       58.80      0.61 o
   2   3   0      121.64      113.64      1.72 o
   3   3   0       80.97       84.42      1.05 o
   4   3   0       11.45       14.46      0.40 o
   5   3   0       36.87       37.31      0.72 o
   6   3   0       58.92       50.16      1.31 o
   7   3   0       20.04       14.78      1.59 o
   8   3   0       31.50       33.53      1.54 o
   9   3   0       43.01       39.62      2.17 o
  10   3   0        2.30        2.62      1.15 o
  11   3   0       10.08       11.05      2.29 o
 -10   4   0       13.68       12.15      1.82 o
  -9   4   0        4.29        2.50      1.13 o
  -8   4   0        6.91        4.36      0.92 o
  -7   4   0       13.75       22.54      1.23 o
  -6   4   0       53.52       58.12      1.53 o
  -5   4   0      153.38      137.42      2.79 o
  -4   4   0       37.42       41.68      0.91 o
  -3   4   0      939.45     1056.90     10.36 o
  -2   4   0     3544.27     3698.17     33.32 o
  -1   4   0       26.02       21.30      0.40 o
   0   4   0      217.46      208.67      2.04 o
   1   4   0      195.02      202.48      2.77 o
   3   4   0     1124.19     1172.83     16.56 o
   4   4   0      419.12      457.15      5.98 o
   5   4   0        0.68        1.25      0.25 o
   6   4   0      166.52      155.07      3.09 o
   7   4   0        2.79        1.94      0.48 o
   8   4   0       44.59       44.47      4.04 o
   9   4   0        0.84        0.67      0.86 o
  10   4   0        2.92        2.51      1.01 o
  11   4   0       36.78       31.66      2.26 o
  -9   5   0       15.69       15.92      1.98 o
  -8   5   0       12.93       12.09      1.16 o
  -7   5   0       40.64       43.93      1.85 o
  -6   5   0        0.07       -0.29      0.46 o
  -5   5   0       35.74       33.89      1.16 o
  -4   5   0        6.39        9.34      0.49 o
  -3   5   0       33.79       35.70      0.72 o
  -2   5   0      211.99      192.18      2.29 o
  -1   5   0      579.55      629.61      6.31 o
   0   5   0       33.55       16.10      0.39 o
   1   5   0     2308.64     2549.96     32.84 o
   3   5   0        1.27        1.05      0.36 o
   4   5   0       25.36       30.72      0.60 o
   5   5   0      214.31      217.34      3.08 o
   6   5   0      456.90      437.98      5.99 o
   7   5   0       15.54       14.29      0.98 o
   8   5   0       93.51       92.24      3.01 o
   9   5   0       29.53       26.93      1.73 o
  10   5   0        2.43        0.88      0.95 o
  11   5   0       10.39       10.44      2.15 o
  -9   6   0        6.98        7.57      1.69 o
  -8   6   0        2.61        3.39      1.20 o
  -7   6   0        7.78        7.00      1.12 o
  -6   6   0       14.35        6.42      0.96 o
  -5   6   0      255.57      260.75      4.18 o
  -4   6   0       38.10       35.49      1.10 o
  -3   6   0       10.07        9.02      0.49 o
  -2   6   0      271.96      276.41      3.01 o
  -1   6   0       42.14       41.27      0.75 o
   0   6   0       73.35       57.73      0.77 o
   1   6   0      750.39      843.98     12.41 o
   2   6   0       18.53       14.02      1.62 o
   4   6   0       90.28       84.85      1.65 o
   5   6   0      170.26      175.68      2.51 o
   6   6   0       20.03       21.23      0.84 o
   7   6   0       92.20       85.37      2.40 o
   8   6   0       19.04       19.33      1.30 o
   9   6   0        4.75        3.51      0.93 o
  10   6   0        0.18       -0.04      0.84 o
  11   6   0        7.29        7.03      1.65 o
  -9   7   0        0.08       -1.44      1.44 o
  -8   7   0       27.17       39.48      2.23 o
  -7   7   0        0.30        0.38      1.55 o
  -6   7   0       24.62       21.48      1.89 o
  -5   7   0       16.39       11.83      0.91 o
  -4   7   0       53.94       50.55      1.52 o
  -3   7   0        9.82        8.24      0.57 o
  -2   7   0       94.14       96.21      1.43 o
  -1   7   0      488.82      473.22      5.10 o
   0   7   0       73.36       73.98      0.99 o
   1   7   0       42.00       43.26      0.72 o
   2   7   0       54.74       55.08      1.02 o
   3   7   0      449.80      427.08     15.56 o
   4   7   0       89.21       88.03      1.99 o
   5   7   0       54.12       49.99      0.99 o
   6   7   0       62.85       63.84      1.53 o
   7   7   0       14.63       13.25      0.76 o
   8   7   0        1.30        1.08      0.67 o
   9   7   0       14.90       14.60      1.27 o
  10   7   0       20.78       21.22      1.92 o
  -9   8   0        4.61        6.81      2.14 o
  -8   8   0        6.97        6.19      1.29 o
  -7   8   0        2.60        1.26      1.30 o
  -6   8   0        1.85        0.51      0.87 o
  -5   8   0       50.25       54.77      1.78 o
  -4   8   0      114.80      119.47      2.65 o
  -3   8   0        4.51        4.50      0.60 o
  -2   8   0      142.57      145.22      3.32 o
  -1   8   0       12.84       11.19      0.56 o
   0   8   0      332.36      335.60      3.67 o
   1   8   0      115.08      106.62      1.85 o
   2   8   0       27.80       27.85      0.82 o
   3   8   0       44.99       44.65      3.18 o
   5   8   0       20.47       20.16      1.00 o
   6   8   0      109.66      106.09      2.16 o
   7   8   0       41.15       43.38      1.11 o
   8   8   0        7.98        5.89      0.82 o
   9   8   0       28.27       28.49      1.66 o
  10   8   0        2.33        1.92      0.85 o
  -8   9   0        1.03       -1.20      1.51 o
  -7   9   0        5.93       10.51      1.34 o
  -6   9   0        1.01        3.13      1.00 o
  -5   9   0        4.64        4.54      0.83 o
  -4   9   0        3.51        2.43      0.65 o
  -3   9   0       27.00       28.67      1.11 o
  -2   9   0       16.59       15.46      0.77 o
  -1   9   0      152.99      148.04      2.51 o
   0   9   0       63.42       58.75      1.41 o
   1   9   0        1.34        1.46      0.28 o
   2   9   0       84.47       80.95      2.22 o
   3   9   0        2.13        1.20      1.29 o
   4   9   0      243.99      234.56      9.95 o
   6   9   0       57.66       60.96      1.98 o
   7   9   0        0.60        0.79      0.33 o
   8   9   0       10.24        9.59      1.20 o
   9   9   0       26.30       28.03      2.54 o
  -7  10   0        5.04        6.34      2.00 o
  -6  10   0        1.72        0.39      1.04 o
  -5  10   0        3.29        4.57      1.14 o
  -4  10   0        0.48        0.35      0.65 o
  -3  10   0       14.75       16.90      1.02 o
  -2  10   0      119.03      116.14      2.56 o
  -1  10   0        1.79        1.40      0.45 o
   0  10   0       19.67       18.92      0.87 o
   1  10   0      178.99      169.02      3.00 o
   2  10   0        1.47        0.59      0.24 o
   3  10   0        2.34        2.83      1.59 o
   4  10   0        0.00       -1.11      1.22 o
   5  10   0        9.73       10.99      2.20 o
   6  10   0       40.69       40.78      1.20 o
   7  10   0        1.64        1.61      0.41 o
   8  10   0        0.00        0.25      0.44 o
   9  10   0        2.81        2.89      0.91 o
  -6  11   0        0.53        0.17      0.90 o
  -5  11   0        4.70        4.51      1.16 o
  -4  11   0       16.72       20.47      1.33 o
  -3  11   0       29.45       25.24      1.46 o
  -2  11   0        7.61        7.55      0.74 o
  -1  11   0        1.46        0.94      0.69 o
   0  11   0        9.63        6.71      0.75 o
   1  11   0        7.35        9.53      1.23 o
   2  11   0        0.00       -0.04      0.30 o
   3  11   0       14.27       23.39      2.90 o
   4  11   0       18.19       19.84      2.74 o
   5  11   0       12.38       13.78      2.55 o
   6  11   0        0.00        3.56      1.44 o
   7  11   0        0.25        0.14      0.35 o
   8  11   0        0.00        0.31      0.77 o
  -5  12   0        0.00        1.75      1.15 o
  -4  12   0        1.33        2.81      0.85 o
  -3  12   0        0.00       -0.86      0.86 o
  -2  12   0        3.95        4.06      0.92 o
  -1  12   0        7.64        6.72      0.92 o
   0  12   0        3.02        2.65      0.69 o
   1  12   0        1.67        1.11      0.55 o
   2  12   0        2.14        2.58      0.41 o
   3  12   0        0.13        0.14      0.59 o
   4  12   0        1.54        4.17      1.65 o
   7  12   0        3.04        4.68      0.53 o
  -4  13   0        0.32        0.15      1.44 o
  -3  13   0        0.08        1.09      1.10 o
  -2  13   0       10.51       10.69      3.57 o
  -1  13   0        5.15        4.06      0.97 o
   0  13   0        0.41       -0.70      1.24 o
   1  13   0        4.76        3.89      2.10 o
   2  13   0        6.23        5.51      0.72 o
   3  13   0        1.75        0.76      0.53 o
  -2  14   0        0.01        0.02      1.04 o
  -1  14   0        3.32        3.57      1.74 o
   0  14   0        4.42        2.25      1.57 o
   1  14   0        0.04       -0.30      0.67 o
   2  14   0        0.14       -0.21      0.86 o
   3  14   0        1.69        2.33      0.78 o
   4  14   0        1.75        2.53      0.65 o
  -4 -14   1        5.65        5.77      0.88 o
  -3 -14   1        3.96        5.66      0.95 o
  -2 -14   1       17.03       20.01      1.81 o
  -1 -14   1        0.05       -0.22      0.69 o
   0 -14   1        7.52        8.32      1.03 o
   1 -14   1        0.20        1.30      0.79 o
   2 -14   1        0.16        0.76      1.09 o
  -4 -13   1       13.76       12.80      1.23 o
  -3 -13   1       16.77       15.20      0.92 o
  -2 -13   1        4.62        4.31      0.65 o
  -1 -13   1       17.97       19.91      1.28 o
   0 -13   1        9.85       11.14      1.12 o
   1 -13   1        0.30        0.96      0.84 o
   2 -13   1        1.26        1.09      0.94 o
   3 -13   1        3.04        3.41      1.10 o
   4 -13   1        5.48        4.98      1.82 o
  -7 -12   1        0.02        0.81      0.66 o
  -6 -12   1        2.49        2.30      0.48 o
  -4 -12   1        4.39        3.92      1.05 o
  -3 -12   1       17.55       18.44      1.22 o
  -2 -12   1        0.05        0.56      0.75 o
  -1 -12   1        4.65        2.94      0.86 o
   0 -12   1        4.56        5.35      0.94 o
   1 -12   1        1.23        0.94      0.73 o
   2 -12   1       16.51       15.58      1.40 o
   3 -12   1       10.97       13.17      1.48 o
   4 -12   1        3.90        6.12      0.98 o
   5 -12   1        5.46        4.98      1.14 o
  -7 -11   1       43.23       42.73      2.31 o
  -6 -11   1       40.54       35.12      1.25 o
  -5 -11   1       24.58       24.43      1.57 o
  -4 -11   1       42.69       46.59      4.03 o
  -3 -11   1       97.10       95.28      3.12 o
  -2 -11   1       11.87       10.73      0.79 o
  -1 -11   1        3.90        3.18      0.48 o
   0 -11   1        0.26        0.55      0.57 o
   1 -11   1       10.03        9.71      0.96 o
   2 -11   1       10.26       11.10      0.92 o
   3 -11   1        5.43        6.59      0.83 o
   4 -11   1        1.14       -0.24      0.67 o
   5 -11   1        4.20        2.34      0.87 o
   6 -11   1        0.00       -0.72      0.72 o
  -9 -10   1        2.78        4.51      0.70 o
  -8 -10   1        0.03        0.60      0.55 o
  -7 -10   1        0.52        1.66      0.45 o
  -6 -10   1        5.95        8.15      0.89 o
  -5 -10   1        0.70        0.42      0.31 o
  -4 -10   1        0.18        2.85      1.64 o
  -3 -10   1        3.64        4.98      1.68 o
  -2 -10   1       43.31       40.21      0.99 o
  -1 -10   1        0.01        0.11      0.42 o
   0 -10   1       13.37       13.57      1.42 o
   1 -10   1       15.37       13.30      0.74 o
   2 -10   1       14.15       14.71      0.89 o
   3 -10   1        0.39        0.02      0.54 o
   4 -10   1        0.32       -0.43      0.60 o
   5 -10   1       31.66       34.21      1.75 o
   6 -10   1        0.02       -0.30      1.09 o
   7 -10   1        0.77       -0.16      1.41 o
  -9  -9   1       13.09       16.71      1.23 o
  -8  -9   1       34.46       35.36      2.53 o
  -7  -9   1       10.45       10.70      0.67 o
  -6  -9   1      252.40      248.96      4.51 o
  -5  -9   1      150.33      141.03      2.24 o
  -4  -9   1       13.23       11.08      2.03 o
  -3  -9   1       72.33       72.23      2.13 o
  -2  -9   1       11.01       12.20      0.42 o
  -1  -9   1        2.11        1.71      0.30 o
   0  -9   1        6.28        4.11      0.50 o
   1  -9   1      178.48      180.35      2.92 o
   2  -9   1       48.09       44.15      1.22 o
   3  -9   1        8.38       10.81      0.75 o
   4  -9   1       37.99       41.46      1.42 o
   5  -9   1        0.59        1.03      0.68 o
   6  -9   1       25.78       29.65      1.76 o
   7  -9   1        4.46        2.74      1.27 o
   8  -9   1        2.81        2.72      1.82 o
 -10  -8   1        2.76        2.00      1.19 o
  -9  -8   1        4.73        7.13      1.06 o
  -8  -8   1        1.70        2.15      0.71 o
  -7  -8   1        0.46        0.34      0.41 o
  -6  -8   1       16.93       15.62      0.74 o
  -5  -8   1        0.00        0.19      0.30 o
  -4  -8   1        3.66        5.25      0.42 o
  -3  -8   1       93.50       87.62      1.85 o
  -2  -8   1       88.37       80.64      1.80 o
  -1  -8   1      150.38      161.10      2.49 o
   0  -8   1        8.35        9.07      0.35 o
   1  -8   1      241.02      239.27      3.30 o
   2  -8   1       18.20       18.32      0.73 o
   3  -8   1       88.05       83.49      1.85 o
   4  -8   1        2.19        1.94      0.58 o
   5  -8   1       37.45       32.16      1.38 o
   6  -8   1       67.47       71.22      4.64 o
   7  -8   1        0.16       -0.85      0.85 o
   8  -8   1        0.92        1.72      1.20 o
   9  -8   1        0.37        2.07      1.85 o
 -10  -7   1        8.25        6.59      1.14 o
  -9  -7   1       70.34       74.64      4.71 o
  -8  -7   1      163.98      168.10      4.51 o
  -7  -7   1        0.17       -0.39      0.39 o
  -6  -7   1       88.04       88.14      1.98 o
  -5  -7   1      351.57      337.95      5.07 o
  -4  -7   1       64.63       66.55      2.67 o
  -3  -7   1      157.79      151.68      3.26 o
  -2  -7   1        0.02        1.75      0.28 o
  -1  -7   1        0.13        0.88      0.27 o
   0  -7   1      110.43      114.56      1.66 o
   1  -7   1      105.59       99.94      1.36 o
   2  -7   1        0.21       -0.26      0.26 o
   3  -7   1      255.86      242.45      3.23 o
   4  -7   1       43.13       40.61      1.27 o
   5  -7   1        8.67        9.53      0.84 o
   6  -7   1        9.64       12.43      1.53 o
   7  -7   1       23.12       21.13      1.59 o
   8  -7   1       70.82       85.85      3.14 o
   9  -7   1        0.10        0.59      1.77 o
 -11  -6   1       31.54       34.31      3.01 o
 -10  -6   1       15.57       14.01      2.14 o
  -9  -6   1        1.94        2.32      0.88 o
  -8  -6   1       58.13       64.75      2.44 o
  -7  -6   1       47.86       45.27      1.27 o
  -6  -6   1        2.74        2.68      0.45 o
  -5  -6   1        0.03        0.04      0.26 o
  -4  -6   1      114.41      116.95      2.08 o
  -3  -6   1        2.31        3.91      0.28 o
  -2  -6   1       38.55       34.08      0.76 o
  -1  -6   1       79.71       87.93      1.55 o
   0  -6   1       64.61       78.27      1.07 o
   1  -6   1        1.18        1.16      0.25 o
   2  -6   1       90.13       76.55      1.17 o
   3  -6   1      309.60      303.95      3.58 o
   4  -6   1        0.02       -0.34      0.34 o
   5  -6   1        0.11       -0.48      0.48 o
   6  -6   1      109.14      101.32      2.69 o
   7  -6   1       83.12       73.31      2.59 o
   8  -6   1        1.11        2.61      1.02 o
   9  -6   1        3.51        2.11      1.84 o
 -11  -5   1        1.91        1.29      1.44 o
 -10  -5   1       16.28       15.55      1.54 o
  -9  -5   1       36.79       36.78      2.71 o
  -8  -5   1       69.35       74.34      4.49 o
  -7  -5   1       82.08       75.10      2.51 o
  -6  -5   1      106.51      101.84      2.04 o
  -5  -5   1      197.80      202.90      2.95 o
  -4  -5   1       88.36       99.79      1.76 o
  -3  -5   1      192.10      185.00      3.94 o
  -2  -5   1      341.03      400.32      6.65 o
  -1  -5   1        3.83        7.47      0.36 o
   0  -5   1     1026.75      992.31     10.66 o
   1  -5   1       66.16       67.27      0.88 o
   2  -5   1       61.66       56.28      0.88 o
   3  -5   1       19.82       15.15      0.48 o
   4  -5   1       87.23       79.42      1.38 o
   5  -5   1      446.16      411.82      8.64 o
   6  -5   1        3.72        3.21      0.58 o
   7  -5   1        4.76        7.73      0.91 o
   8  -5   1       52.19       51.02      1.95 o
   9  -5   1        2.70        2.12      2.45 o
  10  -5   1        0.62        2.26      1.66 o
 -11  -4   1        8.79       12.45      2.33 o
 -10  -4   1        0.67        0.29      0.98 o
  -9  -4   1       11.01        9.10      1.22 o
  -8  -4   1       15.55       18.61      2.12 o
  -7  -4   1       68.96       71.03      1.74 o
  -6  -4   1      233.71      226.72      3.10 o
  -5  -4   1      269.31      278.97      3.99 o
  -4  -4   1      677.59      686.85      7.48 o
  -3  -4   1      374.88      355.15      4.24 o
  -2  -4   1      486.85      511.23      8.42 o
  -1  -4   1      786.06      749.23     10.99 o
   0  -4   1       15.97        9.88      0.23 o
   1  -4   1      126.61      123.21      1.34 o
   2  -4   1     1084.73     1156.43     10.61 o
   3  -4   1      289.49      256.52      2.82 o
   4  -4   1      561.54      548.71      6.34 o
   5  -4   1        3.54        0.90      0.38 o
   6  -4   1       14.92       15.62      0.88 o
   7  -4   1        9.73        8.94      0.89 o
   8  -4   1       90.59       91.82      2.57 o
   9  -4   1       80.83       86.27      3.10 o
  10  -4   1        1.34        2.48      2.06 o
 -11  -3   1       14.37       15.52      2.57 o
 -10  -3   1       29.89       28.61      2.09 o
  -9  -3   1        0.16       -0.28      0.79 o
  -8  -3   1      227.23      212.55      4.00 o
  -7  -3   1      176.56      186.73      3.48 o
  -6  -3   1        0.44        1.01      0.35 o
  -5  -3   1      356.05      382.78      4.43 o
  -4  -3   1        0.00        1.63      0.22 o
  -3  -3   1      684.98      699.11      7.57 o
  -2  -3   1      815.42      900.32      9.16 o
  -1  -3   1      630.52      621.05      8.92 o
   0  -3   1     1756.63     1790.58     15.56 o
   1  -3   1      139.62      135.31      1.29 o
   2  -3   1      679.13      763.67      6.82 o
   3  -3   1      209.12      241.53      2.69 o
   4  -3   1       70.29       70.77      1.21 o
   5  -3   1      244.03      231.22      3.29 o
   6  -3   1      324.50      300.93      4.73 o
   7  -3   1       64.20       59.10      1.87 o
   8  -3   1        0.63        0.83      0.67 o
   9  -3   1       39.57       37.61      2.03 o
  10  -3   1       21.58       25.32      2.35 o
  11  -3   1        0.56       -1.81      1.81 o
 -11  -2   1        0.08       -0.61      1.44 o
 -10  -2   1        3.90        0.59      1.60 o
  -9  -2   1       12.55       14.45      1.05 o
  -8  -2   1       40.29       43.03      1.51 o
  -7  -2   1      412.99      404.78      6.62 o
  -6  -2   1       31.35       28.56      0.77 o
  -5  -2   1       36.58       36.44      0.72 o
  -4  -2   1      399.02      381.85      4.35 o
  -3  -2   1      583.27      667.03      7.85 o
  -2  -2   1      108.44       98.11      1.18 o
  -1  -2   1     2778.77     2802.84     28.67 o
   0  -2   1     2329.68     2610.92     22.97 o
   1  -2   1     5825.59     5903.70     53.28 o
   2  -2   1       37.61       57.01      0.64 o
   3  -2   1      124.04      131.88      1.56 o
   4  -2   1      146.46      111.50      1.54 o
   5  -2   1      246.71      235.71      3.29 o
   6  -2   1      178.04      176.62      3.03 o
   7  -2   1        0.02       -0.28      0.47 o
   8  -2   1       59.66       60.42      1.93 o
   9  -2   1      225.42      235.67      5.55 o
  10  -2   1        0.53       -0.62      1.15 o
  11  -2   1        3.09        4.28      1.57 o
 -11  -1   1        4.18        3.26      1.97 o
 -10  -1   1       72.94       81.12      3.93 o
  -9  -1   1        1.94        0.29      0.66 o
  -8  -1   1      103.03      102.22      2.51 o
  -7  -1   1      159.96      151.40      3.09 o
  -6  -1   1       89.28       80.32      1.51 o
  -5  -1   1      387.73      400.52      7.00 o
  -4  -1   1        3.03        2.51      0.21 o
  -3  -1   1      357.65      368.80      3.88 o
  -2  -1   1     3829.96     3791.43     32.12 o
  -1  -1   1     1037.60     1071.01     10.16 o
   0  -1   1        2.34        1.92      0.21 o
   1  -1   1       11.45        9.53      0.23 o
   2  -1   1      442.67      493.84      4.03 o
   3  -1   1      446.93      443.31      4.03 o
   4  -1   1        9.56        3.77      0.38 o
   5  -1   1        0.05       -0.21      0.21 o
   6  -1   1      280.44      273.25      3.52 o
   7  -1   1       67.45       63.63      1.81 o
   8  -1   1       22.52       23.25      1.23 o
   9  -1   1        3.98        1.84      1.26 o
  10  -1   1       12.05       10.16      1.63 o
  11  -1   1       18.35       22.24      2.28 o
 -11   0   1        8.87       12.04      2.69 o
 -10   0   1       16.62       17.33      1.55 o
  -9   0   1        0.13       -0.25      0.78 o
  -8   0   1       62.26       62.72      1.96 o
  -7   0   1      104.02       99.22      2.09 o
  -6   0   1      630.26      649.66      7.47 o
  -5   0   1       75.46       74.89      1.26 o
  -4   0   1        0.06        0.27      0.17 o
  -3   0   1      187.82      180.66      1.95 o
  -2   0   1     1143.01     1235.07     11.06 o
  -1   0   1      237.06      254.33      2.49 o
   1   0   1       28.28       34.47      0.40 o
   2   0   1     1159.51     1211.96     10.35 o
   3   0   1      663.60      712.20      6.88 o
   4   0   1       13.62       17.16      0.42 o
   5   0   1       11.02        5.61      0.36 o
   6   0   1     2125.52     2107.04     22.79 o
   7   0   1      307.53      290.57      4.48 o
   8   0   1       12.55       11.75      0.96 o
   9   0   1       36.08       37.59      1.95 o
  10   0   1       15.14       16.69      3.28 o
  11   0   1       25.83       34.13      3.60 o
 -11   1   1        0.09       -0.97      1.26 o
 -10   1   1       42.27       44.14      2.27 o
  -9   1   1       35.44       38.72      2.01 o
  -8   1   1       33.53       30.76      1.49 o
  -7   1   1        6.49        7.25      1.12 o
  -6   1   1       30.89       29.97      0.95 o
  -5   1   1     1062.38      996.88     11.96 o
  -4   1   1       11.42       12.95      0.64 o
  -3   1   1       55.14       57.66      0.90 o
  -2   1   1     1069.59     1134.53      8.96 o
  -1   1   1     6538.81     6755.29     55.02 o
   0   1   1      122.59      115.59      1.09 o
   1   1   1     1844.60     1913.53     18.73 o
   2   1   1     1019.86     1101.47      9.44 o
   3   1   1     3610.57     3834.38     35.83 o
   4   1   1       26.58       31.65      0.55 o
   5   1   1      486.31      500.40      5.71 o
   6   1   1      615.43      636.03      7.26 o
   7   1   1       93.67       97.03      2.22 o
   8   1   1      112.00      119.46      3.27 o
   9   1   1        0.49       -0.74      0.74 o
  10   1   1       34.73       33.73      2.32 o
  11   1   1       30.97       31.76      3.54 o
 -11   2   1        0.13       -0.23      1.77 o
 -10   2   1        9.05        8.88      1.60 o
  -9   2   1       42.20       45.42      2.27 o
  -8   2   1        8.26        6.76      1.07 o
  -7   2   1        8.48        5.73      0.70 o
  -6   2   1      265.40      253.64      4.04 o
  -5   2   1       69.31       71.24      1.64 o
  -4   2   1      326.46      299.16      3.88 o
  -3   2   1     1421.39     1509.15     13.82 o
  -2   2   1       10.11       12.79      0.52 o
  -1   2   1     7253.09     7241.86     60.72 o
   0   2   1      224.38      246.70      2.06 o
   1   2   1      395.88      444.96      6.62 o
   2   2   1     1885.93     2035.36     21.93 o
   3   2   1      208.80      196.22      2.28 o
   4   2   1     1823.31     1825.48     19.49 o
   5   2   1       10.07       14.57      0.51 o
   6   2   1      359.90      367.62      4.74 o
   7   2   1      543.77      525.03      9.56 o
   8   2   1       18.79       21.05      1.25 o
   9   2   1        9.60       10.52      1.09 o
  10   2   1        3.92        2.28      1.22 o
  11   2   1       15.91       19.99      2.91 o
 -10   3   1        0.03        0.76      1.03 o
  -9   3   1        1.41       -0.44      0.92 o
  -8   3   1       37.54       36.43      1.88 o
  -7   3   1       54.60       53.77      1.79 o
  -6   3   1      133.48      132.59      2.29 o
  -5   3   1       54.76       55.10      1.23 o
  -4   3   1      184.89      157.36      2.07 o
  -3   3   1        5.33        8.18      0.48 o
  -2   3   1       44.36       58.37      0.79 o
  -1   3   1       27.57       23.93      0.38 o
   0   3   1     2495.88     2528.25     21.95 o
   1   3   1     2827.13     2764.62     42.98 o
   2   3   1      400.75      447.59      7.43 o
   3   3   1      384.18      452.17      4.94 o
   4   3   1       62.55       54.36      0.82 o
   5   3   1       21.59       16.51      0.52 o
   6   3   1      161.13      161.14      2.15 o
   7   3   1        4.54        2.41      0.76 o
   8   3   1       20.24       21.65      1.26 o
   9   3   1       47.02       44.92      2.24 o
  10   3   1       15.63       16.35      3.05 o
  11   3   1        4.62        6.21      1.98 o
 -10   4   1        2.08        1.58      1.74 o
  -9   4   1       52.63       61.91      2.66 o
  -8   4   1       27.33       24.71      1.42 o
  -7   4   1       10.46        6.62      1.03 o
  -6   4   1       69.28       71.73      1.76 o
  -5   4   1       41.96       33.49      1.41 o
  -4   4   1      304.82      267.00      5.23 o
  -3   4   1      110.22      114.19      1.98 o
  -2   4   1        4.86        2.46      0.26 o
  -1   4   1      927.96      988.50      8.72 o
   0   4   1      273.09      258.10      2.38 o
   1   4   1       47.88       36.88      1.27 o
   2   4   1       13.42       15.77      1.28 o
   3   4   1      290.01      345.97      5.02 o
   4   4   1     2328.30     2332.25     29.37 o
   5   4   1      253.16      263.95      3.33 o
   6   4   1        0.33        0.04      0.26 o
   7   4   1       36.43       37.28      1.18 o
   8   4   1       27.23       29.43      1.65 o
   9   4   1      134.24      131.32      4.52 o
  10   4   1        1.13        0.17      0.96 o
  11   4   1        1.59       -0.80      1.27 o
  -9   5   1       10.96       10.78      2.55 o
  -8   5   1        0.30        1.31      0.95 o
  -7   5   1      174.36      177.41      3.81 o
  -6   5   1        5.98        5.75      0.76 o
  -5   5   1       18.49       17.33      0.85 o
  -4   5   1        8.93        9.50      0.69 o
  -3   5   1      132.71      118.49      1.93 o
  -2   5   1      761.43      713.49      6.80 o
  -1   5   1       27.16       31.84      0.57 o
   0   5   1      237.88      230.38      2.27 o
   1   5   1     1480.11     1552.44     20.05 o
   2   5   1      184.70      185.98      7.06 o
   3   5   1       29.80       28.40      0.64 o
   4   5   1        6.30        7.80      0.65 o
   5   5   1       86.43       84.19      1.38 o
   6   5   1      209.03      207.88      3.09 o
   7   5   1       74.55       79.50      2.36 o
   8   5   1       47.27       42.37      1.89 o
   9   5   1       13.28       12.22      1.43 o
  10   5   1        5.19        4.53      1.09 o
  11   5   1        2.66        1.63      1.15 o
  -9   6   1       14.77       17.22      2.12 o
  -8   6   1       21.33       23.95      1.76 o
  -7   6   1       52.09       46.19      2.13 o
  -6   6   1        0.00       -0.55      0.55 o
  -5   6   1        7.66        7.75      0.70 o
  -4   6   1      186.29      182.47      3.08 o
  -3   6   1      354.44      344.01      4.29 o
  -2   6   1       10.38       11.09      0.47 o
  -1   6   1       14.35        9.09      0.33 o
   0   6   1      194.07      220.66      2.22 o
   1   6   1      937.34      930.98     13.66 o
   2   6   1      112.28       93.33      2.14 o
   4   6   1      427.14      454.37      8.03 o
   5   6   1        0.87        1.20      0.22 o
   6   6   1        0.11        0.19      0.28 o
   7   6   1      302.70      291.30      5.45 o
   8   6   1        2.68        1.61      0.67 o
   9   6   1       95.36       98.36      3.29 o
  10   6   1       20.94       19.09      1.82 o
  11   6   1        8.83        9.19      1.90 o
  -8   7   1       11.53       13.33      1.80 o
  -7   7   1       13.95       15.60      1.47 o
  -6   7   1       49.75       51.64      2.13 o
  -5   7   1        5.17        4.71      0.70 o
  -4   7   1        3.17        1.04      0.53 o
  -3   7   1       27.57       23.13      0.86 o
  -2   7   1     1316.20     1396.63     13.60 o
  -1   7   1      499.71      479.93      5.18 o
   0   7   1      200.57      223.36      2.72 o
   1   7   1       13.51       14.44      0.39 o
   2   7   1        2.00        3.13      0.73 o
   3   7   1       64.79       59.23      3.40 o
   5   7   1      568.85      552.05      8.74 o
   6   7   1       33.15       35.34      1.59 o
   7   7   1       31.90       31.60      1.11 o
   8   7   1       26.50       29.82      1.51 o
   9   7   1        0.62       -0.09      0.98 o
  10   7   1        0.02       -0.81      0.81 o
  -8   8   1        4.43        5.45      1.56 o
  -7   8   1        8.79        7.69      1.29 o
  -6   8   1       32.49       31.54      1.80 o
  -5   8   1        8.50        4.63      0.79 o
  -4   8   1        4.66        3.37      0.69 o
  -3   8   1        9.89       10.71      0.73 o
  -2   8   1        3.32        1.90      0.45 o
  -1   8   1        0.03       -0.32      0.32 o
   0   8   1        2.01        0.12      0.24 o
   1   8   1        4.19        5.34      0.32 o
   2   8   1      165.80      157.64      3.06 o
   3   8   1      130.73      136.63      6.23 o
   4   8   1       11.11       11.67      1.74 o
   5   8   1        6.30        6.28      0.60 o
   6   8   1       98.35       95.78      1.69 o
   7   8   1       41.87       40.72      1.33 o
   8   8   1        0.01       -0.55      0.55 o
   9   8   1       54.16       53.69      2.39 o
  10   8   1        8.54        7.57      1.02 o
  -8   9   1        0.41        1.88      1.26 o
  -7   9   1        1.14        3.22      0.99 o
  -6   9   1        0.57       -0.05      0.87 o
  -5   9   1       32.18       39.22      1.63 o
  -4   9   1      151.95      157.73      3.32 o
  -3   9   1       40.61       42.17      1.35 o
  -2   9   1       18.08       15.73      0.95 o
  -1   9   1       83.78       86.23      1.71 o
   0   9   1       60.92       63.56      1.49 o
   1   9   1        2.54        2.88      0.33 o
   2   9   1       12.02       10.92      0.62 o
   3   9   1        0.08        1.79      1.24 o
   4   9   1       26.17       28.15      2.71 o
   5   9   1      137.75      135.70      6.66 o
   6   9   1       12.14        9.94      0.63 o
   7   9   1        6.56        6.53      0.51 o
   8   9   1        8.01        6.60      0.84 o
   9   9   1        2.75        0.67      0.71 o
  10   9   1        5.29        7.37      1.43 o
  -7  10   1        3.65        0.66      1.41 o
  -6  10   1       15.71       18.32      1.89 o
  -5  10   1       19.08       14.38      1.31 o
  -4  10   1        0.12        0.96      1.13 o
  -3  10   1       12.32       11.86      0.93 o
  -2  10   1        1.19        0.12      1.03 o
  -1  10   1       31.31       30.40      1.06 o
   0  10   1       26.77       26.89      0.99 o
   1  10   1        0.03       -0.47      0.47 o
   2  10   1       12.64       13.27      0.62 o
   3  10   1        1.60        2.85      1.54 o
   4  10   1       70.57       79.61      4.77 o
   5  10   1       60.55       52.65      3.93 o
   6  10   1       23.46       20.79      2.03 o
   7  10   1       31.60       28.45      1.44 o
   8  10   1        2.80        3.18      0.84 o
   9  10   1        2.01        1.43      0.64 o
  -6  11   1        3.42        8.15      2.11 o
  -5  11   1        3.63        5.30      1.21 o
  -4  11   1       29.92       32.72      2.45 o
  -3  11   1        2.86        2.93      0.72 o
  -2  11   1        0.03        0.44      1.10 o
  -1  11   1        0.18       -0.04      0.83 o
   0  11   1        1.01        0.58      0.58 o
   1  11   1       78.61       82.76      1.82 o
   2  11   1       13.77       11.69      0.59 o
   3  11   1       77.35       77.78      4.91 o
   4  11   1        3.15        2.91      1.64 o
   5  11   1        0.66        0.40      1.37 o
   6  11   1        1.08       -0.07      1.31 o
   7  11   1        3.91        3.46      0.48 o
   8  11   1        9.71       11.10      1.20 o
  -5  12   1        0.15        1.29      1.02 o
  -4  12   1        1.51        2.09      0.83 o
  -3  12   1        0.00        0.25      0.91 o
  -2  12   1        3.30        3.45      0.93 o
  -1  12   1       10.29       13.15      1.12 o
   0  12   1       34.50       32.65      1.63 o
   1  12   1        3.04        3.65      0.63 o
   2  12   1        2.54        3.58      0.93 o
   3  12   1        0.04        0.77      0.89 o
   4  12   1       23.31       34.49      3.45 o
   5  12   1       23.14       31.14      3.16 o
   7  12   1        3.53        2.49      0.54 o
  -4  13   1        0.17       -0.28      1.38 o
  -3  13   1        7.78        9.46      1.63 o
  -2  13   1        0.39        0.44      1.32 o
  -1  13   1        1.19        3.61      1.98 o
   0  13   1        1.07        0.59      0.71 o
   1  13   1        3.97        5.37      1.00 o
   2  13   1        5.34        8.09      1.55 o
   3  13   1        9.97        8.08      0.80 o
  -2  14   1        0.07       -0.60      0.99 o
  -1  14   1        1.30        2.27      0.88 o
   0  14   1        0.28       -0.71      0.71 o
   1  14   1        4.64        4.33      0.82 o
   2  14   1        2.02        2.33      1.00 o
   3  14   1        1.99        1.84      0.78 o
   4  14   1        0.01        1.35      0.64 o
  -2 -14   2        1.95        1.15      0.84 o
  -1 -14   2       15.62       14.01      1.20 o
   0 -14   2        6.02        6.21      0.98 o
   1 -14   2        0.52        0.66      0.78 o
   2 -14   2        6.65        5.23      1.52 o
  -5 -13   2        1.50        1.40      0.48 o
  -4 -13   2        6.33        5.07      1.23 o
  -3 -13   2        1.03        1.19      0.72 o
  -2 -13   2       24.55       26.37      1.48 o
  -1 -13   2       16.85       14.20      1.12 o
   0 -13   2        0.00       -0.25      0.78 o
   1 -13   2        1.73        1.57      0.94 o
   2 -13   2        2.17        1.79      1.01 o
   3 -13   2        3.54        4.51      1.16 o
   4 -13   2        1.41        3.90      1.71 o
  -6 -12   2       12.91       15.48      1.43 o
  -5 -12   2       14.37       15.36      0.90 o
  -4 -12   2        0.09        0.14      0.39 o
  -3 -12   2        7.65        7.58      0.50 o
  -2 -12   2        0.00        0.04      0.45 o
  -1 -12   2       15.30       13.30      0.95 o
   0 -12   2       12.32       11.70      1.03 o
   1 -12   2        5.36        6.93      1.41 o
   2 -12   2        3.42        3.48      0.98 o
   3 -12   2        1.57        2.37      1.06 o
   4 -12   2        1.25        1.31      0.77 o
   5 -12   2        1.44       -0.43      1.14 o
  -7 -11   2        4.60        5.99      1.14 o
  -6 -11   2       18.83       14.65      0.95 o
  -5 -11   2        3.10        4.61      0.52 o
  -4 -11   2       31.70       27.13      1.05 o
  -3 -11   2        0.53        0.61      0.37 o
  -2 -11   2       93.08       98.32      2.01 o
  -1 -11   2       39.48       39.36      1.20 o
   0 -11   2       11.20       11.11      1.19 o
   1 -11   2       50.75       53.15      2.44 o
   2 -11   2        2.33        3.91      0.64 o
   3 -11   2       12.44       12.73      0.98 o
   4 -11   2       27.72       29.07      1.54 o
   5 -11   2        1.76        1.29      0.83 o
   6 -11   2        0.15        0.73      0.91 o
  -9 -10   2        0.37        1.14      1.03 o
  -8 -10   2        9.11       11.98      0.84 o
  -7 -10   2        0.05        0.04      0.55 o
  -6 -10   2       14.03       12.91      0.72 o
  -5 -10   2        9.51       10.97      0.56 o
  -4 -10   2        0.46        0.78      0.34 o
  -3 -10   2        3.96        3.68      0.49 o
  -2 -10   2       23.81       19.88      0.94 o
  -1 -10   2        0.88        0.12      0.35 o
   0 -10   2      125.44      122.18      2.57 o
   1 -10   2       18.21       15.32      1.57 o
   2 -10   2       39.48       40.39      2.66 o
   3 -10   2        0.79        0.81      0.57 o
   4 -10   2       28.65       27.11      1.34 o
   5 -10   2       12.15       12.42      1.17 o
   6 -10   2        0.14        0.13      0.97 o
   7 -10   2        2.43        2.44      1.09 o
  -9  -9   2       10.79       13.76      2.69 o
  -8  -9   2        1.59        2.07      0.50 o
  -7  -9   2        1.21        0.50      0.47 o
  -6  -9   2        4.00        4.04      0.52 o
  -5  -9   2       26.71       25.77      1.24 o
  -4  -9   2      205.01      185.29      3.12 o
  -3  -9   2       30.66       25.87      0.66 o
  -2  -9   2        0.60        1.45      0.27 o
  -1  -9   2       34.20       35.86      1.00 o
   0  -9   2      332.40      311.85      5.19 o
   1  -9   2       66.67       68.35      1.47 o
   2  -9   2        6.95        5.70      0.64 o
   3  -9   2       51.86       53.60      1.64 o
   4  -9   2       19.80       20.02      1.14 o
   5  -9   2        0.71        0.45      0.67 o
   6  -9   2        1.34        2.06      1.11 o
   7  -9   2       13.44       17.20      2.17 o
   8  -9   2        0.28       -0.47      1.53 o
  -9  -8   2        0.88        1.30      0.78 o
  -8  -8   2       28.63       38.94      2.61 o
  -7  -8   2       12.69       14.48      1.04 o
  -6  -8   2       17.95       18.32      1.18 o
  -5  -8   2        2.97        4.67      0.44 o
  -4  -8   2       21.84       21.46      0.63 o
  -3  -8   2      370.62      356.72      4.91 o
  -2  -8   2       12.05       11.19      0.80 o
  -1  -8   2      159.14      142.48      2.70 o
   0  -8   2       97.48       96.06      1.48 o
   1  -8   2      120.05      115.29      2.04 o
   2  -8   2       50.68       48.34      1.50 o
   3  -8   2       58.10       55.69      1.62 o
   4  -8   2       72.98       74.85      2.05 o
   5  -8   2       18.81       11.17      0.97 o
   6  -8   2       42.86       44.18      2.41 o
   7  -8   2       20.95       20.78      3.12 o
   8  -8   2        5.63        6.32      1.46 o
   9  -8   2        2.11        2.41      1.76 o
 -10  -7   2        1.31        2.50      0.89 o
  -9  -7   2       23.86       28.89      1.84 o
  -8  -7   2        3.95        2.63      0.68 o
  -7  -7   2       44.97       42.22      2.94 o
  -6  -7   2        3.20        2.11      0.44 o
  -5  -7   2        6.25        5.24      0.48 o
  -4  -7   2      537.84      510.18      7.45 o
  -3  -7   2      112.25      119.04      1.92 o
  -2  -7   2      134.97      140.93      2.84 o
  -1  -7   2       36.77       34.37      0.76 o
   0  -7   2        0.47        0.12      0.16 o
   1  -7   2      549.23      531.40      6.11 o
   2  -7   2      189.88      192.14      2.42 o
   3  -7   2       78.07       76.25      1.52 o
   4  -7   2        0.99        0.03      0.42 o
   5  -7   2       24.77       28.53      1.27 o
   6  -7   2       25.31       33.16      2.09 o
   7  -7   2        2.38       -0.02      1.05 o
   8  -7   2        0.17       -1.87      1.87 o
   9  -7   2        1.54       -1.08      1.59 o
 -10  -6   2        8.37        8.09      1.26 o
  -9  -6   2        0.05       -0.23      0.79 o
  -8  -6   2       14.58       16.61      1.36 o
  -7  -6   2       22.47       23.30      1.37 o
  -6  -6   2       10.04       10.69      0.69 o
  -5  -6   2      605.27      592.35      8.73 o
  -4  -6   2       63.27       63.86      1.49 o
  -3  -6   2        3.02        5.71      0.39 o
  -2  -6   2     1291.54     1316.40     17.13 o
  -1  -6   2        1.09        0.99      0.14 o
   0  -6   2       76.10       74.11      0.99 o
   1  -6   2        1.55        2.17      0.24 o
   2  -6   2       87.08       94.18      1.37 o
   3  -6   2      564.71      534.19      6.31 o
   4  -6   2      102.90       97.21      1.83 o
   5  -6   2       61.12       66.21      1.64 o
   6  -6   2       34.63       29.20      1.48 o
   7  -6   2        0.06        1.39      0.95 o
   8  -6   2        0.75        0.61      1.12 o
   9  -6   2        0.50        0.66      1.25 o
 -11  -5   2        4.02        1.00      1.31 o
 -10  -5   2        1.18        1.23      0.97 o
  -9  -5   2       41.72       41.87      3.16 o
  -8  -5   2       13.63       13.38      1.25 o
  -7  -5   2      292.23      268.33      4.53 o
  -6  -5   2      196.16      193.86      2.99 o
  -5  -5   2      221.12      214.32      2.85 o
  -4  -5   2        9.71       12.26      0.48 o
  -3  -5   2      337.79      309.66      4.60 o
  -2  -5   2      203.21      170.76      3.08 o
  -1  -5   2      861.23      904.32      9.91 o
   0  -5   2      333.34      354.79      3.79 o
   1  -5   2      558.89      536.77      5.44 o
   2  -5   2      561.25      592.56      6.32 o
   3  -5   2       51.65       46.99      0.84 o
   4  -5   2        0.65        0.09      0.26 o
   5  -5   2        3.13        3.51      0.57 o
   6  -5   2       18.62       22.06      0.99 o
   7  -5   2       91.74       91.65      2.44 o
   8  -5   2        3.85        3.34      1.07 o
   9  -5   2        0.98        1.02      1.57 o
  10  -5   2        2.38        4.39      1.80 o
 -10  -4   2       14.84       12.92      2.39 o
  -9  -4   2       50.79       52.44      1.98 o
  -8  -4   2       23.25       24.18      1.59 o
  -7  -4   2       17.72       20.60      1.16 o
  -6  -4   2       30.74       25.75      0.86 o
  -5  -4   2      150.01      139.94      2.02 o
  -4  -4   2      116.66      121.20      1.58 o
  -3  -4   2       56.89       44.36      0.74 o
  -2  -4   2       40.34       55.84      0.75 o
  -1  -4   2       37.02       51.79      1.21 o
   0  -4   2     1125.75     1225.74     13.38 o
   1  -4   2      210.28      208.84      2.26 o
   2  -4   2      522.76      537.25      5.56 o
   3  -4   2        4.57        1.72      0.41 o
   4  -4   2        2.81        3.02      0.37 o
   5  -4   2       77.92       76.96      1.71 o
   6  -4   2       20.28       23.53      0.99 o
   7  -4   2       28.27       32.39      2.00 o
   8  -4   2       78.12       81.75      2.81 o
   9  -4   2        0.47       -1.00      1.00 o
  10  -4   2       25.58       27.09      2.50 o
 -10  -3   2        5.83        4.68      1.59 o
  -9  -3   2       19.09       20.25      1.33 o
  -8  -3   2       18.76       18.00      1.07 o
  -7  -3   2       37.26       32.33      1.33 o
  -6  -3   2      146.32      134.78      2.13 o
  -5  -3   2       12.12       16.09      0.53 o
  -4  -3   2      186.96      174.57      2.18 o
  -3  -3   2       25.06       20.23      0.52 o
  -2  -3   2      548.44      536.11      8.85 o
  -1  -3   2     2306.93     2251.50     40.67 o
   0  -3   2       34.71       29.54      0.58 o
   1  -3   2       80.77       78.76      0.88 o
   2  -3   2      267.84      274.75      3.12 o
   3  -3   2      850.62      967.79     10.25 o
   4  -3   2      705.58      682.12      7.71 o
   5  -3   2      125.18      114.92      1.94 o
   6  -3   2      118.66      111.14      1.99 o
   7  -3   2      284.18      296.64      5.32 o
   8  -3   2        2.95        2.16      0.88 o
   9  -3   2        5.11        6.06      1.36 o
  10  -3   2        0.32       -0.86      1.36 o
  11  -3   2        6.32        4.63      2.63 o
 -10  -2   2       11.04       10.05      1.54 o
  -9  -2   2        0.74        1.44      0.81 o
  -8  -2   2       38.22       36.48      1.46 o
  -7  -2   2      280.61      278.84      4.91 o
  -6  -2   2       51.46       53.68      1.18 o
  -5  -2   2        1.26        1.06      0.26 o
  -4  -2   2      372.77      354.64      4.11 o
  -3  -2   2      303.07      354.52      4.02 o
  -2  -2   2        4.29        4.62      0.24 o
  -1  -2   2     4165.69     4274.41     40.26 o
   0  -2   2     1320.78     1477.15     13.18 o
   1  -2   2     1722.36     1846.55     15.32 o
   2  -2   2     2434.86     2570.73     23.66 o
   3  -2   2      515.32      570.37      5.79 o
   4  -2   2      278.22      278.98      3.24 o
   5  -2   2       33.94       35.06      0.92 o
   6  -2   2      228.40      208.48      4.58 o
   7  -2   2       39.83       40.41      1.46 o
   8  -2   2       41.90       43.31      2.53 o
   9  -2   2       17.80       15.29      1.83 o
  10  -2   2        1.12       -0.16      1.15 o
  11  -2   2        6.39        6.43      1.68 o
 -11  -1   2        2.48        1.85      1.81 o
 -10  -1   2        0.14        0.38      1.19 o
  -9  -1   2       40.56       38.26      1.62 o
  -8  -1   2        4.57        8.38      0.85 o
  -7  -1   2        4.22        4.36      0.83 o
  -6  -1   2       57.39       56.00      1.38 o
  -5  -1   2       32.98       30.81      0.71 o
  -4  -1   2      697.58      632.24      6.60 o
  -3  -1   2       48.58       52.93      0.90 o
  -2  -1   2      283.95      318.55      3.35 o
  -1  -1   2    12179.02    11422.08    168.08 o
   0  -1   2     1812.23     1935.02     25.03 o
   1  -1   2       42.09       49.98      0.57 o
   2  -1   2        3.34        1.19      0.11 o
   3  -1   2        0.17        0.23      0.21 o
   4  -1   2     2739.55     2884.96     33.97 o
   5  -1   2      186.99      192.27      3.01 o
   6  -1   2       80.15       78.20      1.55 o
   7  -1   2       13.67       14.58      0.90 o
   8  -1   2       74.52       69.16      2.33 o
   9  -1   2      155.90      163.10      5.25 o
  10  -1   2        0.40       -0.26      1.08 o
  11  -1   2        1.55        2.02      1.34 o
 -11   0   2        3.13        2.83      1.91 o
 -10   0   2       17.39       20.33      3.05 o
  -9   0   2        0.00       -0.56      0.79 o
  -8   0   2        0.30        1.61      0.68 o
  -7   0   2      117.97      115.96      2.34 o
  -6   0   2       18.76       15.19      0.78 o
  -5   0   2       75.92       82.12      1.36 o
  -4   0   2        9.00        3.16      0.31 o
  -3   0   2      892.87      952.32      9.70 o
  -2   0   2      593.44      568.39      7.03 o
  -1   0   2      683.62      707.33      6.75 o
   0   0   2     3357.60     3376.30     30.38 o
   1   0   2      885.06      927.74      8.54 o
   2   0   2       13.29       13.78      0.43 o
   3   0   2     1037.49     1122.68     10.84 o
   4   0   2      123.35      113.14      1.55 o
   5   0   2      113.74      107.25      1.70 o
   6   0   2      851.15      822.81     10.00 o
   7   0   2        0.15        0.21      0.42 o
   8   0   2      182.61      177.02      4.17 o
   9   0   2        2.38        1.94      0.87 o
  10   0   2        0.21        0.23      1.27 o
  11   0   2        0.04        1.87      1.35 o
 -11   1   2        6.75        8.98      1.76 o
 -10   1   2        0.24        0.58      1.14 o
  -9   1   2        8.51        6.65      1.16 o
  -8   1   2       52.65       51.17      2.23 o
  -7   1   2        0.06        0.16      0.45 o
  -6   1   2      224.65      225.10      3.66 o
  -5   1   2        0.95        0.02      0.30 o
  -4   1   2      289.60      312.95      4.19 o
  -3   1   2     1970.50     1983.47     21.29 o
  -2   1   2       99.61      122.93      1.20 o
  -1   1   2     1969.18     2210.25     19.67 o
   0   1   2     5244.08     5232.01     46.75 o
   1   1   2     3031.22     3105.64     26.93 o
   2   1   2      499.71      517.28      4.72 o
   3   1   2       56.94       48.00      0.72 o
   4   1   2     1147.56     1226.37     12.39 o
   5   1   2      124.33      135.33      2.01 o
   6   1   2      135.08      143.02      2.54 o
   7   1   2        0.09       -0.36      0.39 o
   8   1   2        2.13        0.53      0.72 o
   9   1   2      153.47      159.14      4.03 o
  10   1   2       55.84       55.62      3.86 o
  11   1   2        4.96        5.02      2.11 o
 -11   2   2        0.01        0.89      1.74 o
 -10   2   2        5.26        3.97      1.17 o
  -9   2   2       15.18       17.23      1.53 o
  -8   2   2        6.26        9.58      1.26 o
  -7   2   2       62.69       49.74      1.69 o
  -6   2   2        0.88        0.70      0.45 o
  -5   2   2        5.68        3.68      0.43 o
  -4   2   2      362.94      376.56      4.85 o
  -3   2   2      449.47      466.01      4.99 o
  -2   2   2      565.23      575.83      5.63 o
  -1   2   2        1.38        0.59      0.11 o
   0   2   2     8342.47     8405.14     66.91 o
   1   2   2        1.86        2.98      0.11 o
   2   2   2     1360.71     1527.25     16.29 o
   3   2   2     2115.57     2316.76     26.63 o
   4   2   2      488.11      581.89      6.44 o
   5   2   2     1476.63     1523.35     16.42 o
   6   2   2       25.11       23.31      0.75 o
   7   2   2       55.38       54.24      1.80 o
   8   2   2       61.19       66.20      2.17 o
   9   2   2       10.77        9.12      1.10 o
  10   2   2       75.55       79.39      3.35 o
  11   2   2        0.18       -0.31      1.49 o
 -10   3   2        4.27        0.86      2.00 o
  -9   3   2        7.13        8.99      1.33 o
  -8   3   2        4.64        1.42      0.97 o
  -7   3   2        5.96        5.98      0.82 o
  -6   3   2      223.48      204.04      3.93 o
  -5   3   2        0.60        0.52      0.36 o
  -4   3   2       31.54       28.91      0.83 o
  -3   3   2     1258.77     1344.68     15.60 o
  -2   3   2       10.81       11.92      0.36 o
  -1   3   2     1597.59     1502.82     13.00 o
   0   3   2      608.80      643.11      5.44 o
   1   3   2       77.36       84.80      0.87 o
   2   3   2     4904.78     4945.07     57.27 o
   3   3   2       41.46       36.15      0.61 o
   4   3   2      313.72      378.52      4.60 o
   5   3   2      167.32      183.97      2.48 o
   6   3   2      120.92      125.12      1.96 o
   7   3   2      933.70      898.58     15.78 o
   8   3   2        6.19        3.04      0.79 o
   9   3   2        0.00       -0.71      0.71 o
  10   3   2       62.37       63.28      2.92 o
  11   3   2        1.21        2.97      1.24 o
  -9   4   2        9.90       11.59      1.47 o
  -8   4   2        0.46       -0.73      0.73 o
  -7   4   2        0.61        2.50      0.76 o
  -6   4   2        8.13        9.31      0.88 o
  -5   4   2        0.04       -0.21      0.35 o
  -4   4   2      149.67      149.83      2.35 o
  -3   4   2      458.30      484.34      5.25 o
  -2   4   2      326.32      312.53      3.31 o
  -1   4   2        0.97        0.68      0.17 o
   0   4   2      956.26     1049.92      9.68 o
   1   4   2      371.82      455.41      4.72 o
   2   4   2      630.85      648.43     10.65 o
   3   4   2      111.01      101.15      1.44 o
   4   4   2      564.36      595.58      7.71 o
   5   4   2      515.61      535.04      5.94 o
   6   4   2      185.03      164.23      2.57 o
   7   4   2       46.61       41.71      1.27 o
   8   4   2        0.05       -0.30      0.61 o
   9   4   2        8.17        6.59      1.12 o
  10   4   2       52.20       57.28      2.76 o
  11   4   2       35.29       37.31      3.43 o
  -9   5   2       18.85       24.78      4.39 o
  -8   5   2        7.73        6.94      1.20 o
  -7   5   2       26.93       25.75      1.43 o
  -6   5   2       32.64       42.39      1.59 o
  -5   5   2      201.04      203.38      3.45 o
  -4   5   2        3.70        2.93      0.41 o
  -3   5   2       70.03       69.06      1.23 o
  -2   5   2       45.46       42.19      0.83 o
  -1   5   2      954.27      999.80      9.33 o
   0   5   2      637.66      645.54      6.05 o
   1   5   2       13.80       15.67      0.52 o
   2   5   2      255.54      246.53      3.79 o
   3   5   2      113.65      108.33      2.03 o
   4   5   2      336.74      322.45      4.26 o
   5   5   2      260.90      252.82      3.51 o
   6   5   2        7.06        4.88      0.41 o
   7   5   2      406.81      390.79      7.33 o
   8   5   2       53.08       54.12      2.17 o
   9   5   2        4.22        3.77      1.08 o
  10   5   2       16.42       15.29      1.53 o
  11   5   2        1.81        1.30      1.08 o
  -9   6   2        1.82        4.48      2.13 o
  -8   6   2        0.93        0.76      1.09 o
  -7   6   2        0.17       -0.77      1.05 o
  -6   6   2        7.08        5.53      1.20 o
  -5   6   2       57.74       56.04      1.53 o
  -4   6   2        5.13        6.15      0.61 o
  -3   6   2      132.28      125.12      2.06 o
  -2   6   2      747.02      787.25      8.57 o
  -1   6   2       35.81       30.70      0.59 o
   0   6   2       55.74       54.19      0.74 o
   1   6   2        9.92       18.84      0.66 o
   2   6   2       68.87       81.87      1.45 o
   3   6   2      478.15      484.51      8.29 o
   4   6   2        1.14        1.25      0.26 o
   5   6   2        2.28        2.33      0.26 o
   6   6   2        0.24        0.40      0.33 o
   7   6   2       13.86       16.64      0.94 o
   8   6   2        7.05        7.84      0.92 o
   9   6   2       27.60       24.84      1.64 o
  10   6   2        5.25        6.06      1.13 o
  11   6   2       24.10       29.29      2.75 o
  -8   7   2       14.84       18.77      1.69 o
  -7   7   2        7.30        5.32      1.15 o
  -6   7   2        1.40       -0.55      0.81 o
  -5   7   2        1.32        2.24      0.66 o
  -4   7   2       29.27       32.44      1.58 o
  -3   7   2      139.03      128.99      2.65 o
  -2   7   2        1.35       -0.37      0.37 o
  -1   7   2       68.79       71.43      1.14 o
   0   7   2      137.72      131.39      1.64 o
   1   7   2      155.10      154.08      2.12 o
   2   7   2       15.67       15.92      0.65 o
   3   7   2        0.01        0.47      0.30 o
   4   7   2     1025.26      986.35     19.64 o
   5   7   2      755.97      720.89     10.34 o
   6   7   2       45.79       43.80      1.18 o
   7   7   2       71.38       68.33      1.76 o
   8   7   2       17.41       14.10      1.30 o
   9   7   2        5.45        6.93      1.95 o
  10   7   2       50.50       49.87      2.34 o
  11   7   2       10.07       12.11      1.98 o
  -8   8   2        4.23        4.65      1.57 o
  -7   8   2        0.87        0.98      0.94 o
  -6   8   2        7.55        6.40      1.12 o
  -5   8   2       59.37       62.93      2.02 o
  -4   8   2        2.33        0.09      0.56 o
  -3   8   2      147.23      137.44      2.84 o
  -2   8   2       69.10       64.84      1.55 o
  -1   8   2       20.53       18.43      0.70 o
   0   8   2      238.18      232.75      2.91 o
   1   8   2       11.20       13.53      0.55 o
   2   8   2       46.89       46.21      0.94 o
   3   8   2      889.65      866.46     14.91 o
   4   8   2      152.13      154.73      6.79 o
   5   8   2      175.52      171.27      3.70 o
   6   8   2        0.01       -0.51      0.51 o
   7   8   2       14.68       17.06      0.81 o
   8   8   2       78.94       78.07      2.48 o
   9   8   2       19.63       20.40      2.23 o
  10   8   2       28.64       32.33      1.80 o
  -8   9   2        3.41        7.01      2.12 o
  -7   9   2        6.79        8.91      1.29 o
  -6   9   2        0.99        1.28      0.95 o
  -5   9   2        9.22        8.73      1.00 o
  -4   9   2        5.97        6.85      0.88 o
  -3   9   2       61.50       67.48      1.88 o
  -2   9   2      101.65       99.08      2.07 o
  -1   9   2        0.72       -0.37      0.37 o
   0   9   2       64.96       70.94      1.37 o
   1   9   2       36.89       33.79      0.95 o
   2   9   2      155.73      157.02      3.25 o
   3   9   2       21.21       20.03      1.18 o
   4   9   2       14.03       15.46      2.07 o
   5   9   2       53.16       57.46      3.81 o
   6   9   2       72.56       72.88      1.51 o
   7   9   2        0.25        0.08      0.34 o
   8   9   2        0.96        0.84      0.58 o
   9   9   2        3.27        2.22      0.83 o
  10   9   2       18.16       21.10      1.98 o
  -7  10   2        0.37        3.24      1.81 o
  -6  10   2        0.65        0.49      1.00 o
  -5  10   2        9.66        9.91      1.49 o
  -4  10   2       23.62       19.97      1.36 o
  -3  10   2        1.42        1.07      0.69 o
  -2  10   2        3.26        1.88      0.60 o
  -1  10   2       17.35       24.11      1.00 o
   0  10   2       38.78       36.52      1.20 o
   1  10   2       37.79       37.51      1.09 o
   2  10   2        3.38        3.17      0.43 o
   3  10   2       20.31       26.16      2.77 o
   4  10   2        0.95        1.55      1.37 o
   5  10   2       12.25       16.27      2.29 o
   6  10   2        2.24        2.98      0.37 o
   7  10   2       25.05       23.95      1.52 o
   8  10   2       15.95       15.04      0.91 o
   9  10   2        4.05        4.00      0.72 o
  -5  11   2       13.77       14.84      1.65 o
  -4  11   2        0.25        0.60      0.80 o
  -3  11   2        0.54        1.10      0.70 o
  -2  11   2       12.37       14.70      0.95 o
  -1  11   2        0.06       -0.12      0.80 o
   0  11   2        4.64        3.31      0.74 o
   1  11   2       11.12       10.93      0.68 o
   2  11   2      104.67      108.33      2.75 o
   3  11   2       45.98       48.43      2.96 o
   4  11   2        6.55        6.87      1.81 o
   5  11   2        0.06        2.80      1.47 o
   7  11   2       16.66       19.32      1.84 o
   8  11   2        0.58        0.75      0.69 o
  -5  12   2        0.10        2.28      1.16 o
  -4  12   2        3.77        3.19      0.95 o
  -3  12   2        3.42        2.65      1.09 o
  -2  12   2       21.73       22.99      1.51 o
  -1  12   2        0.49       -0.53      1.32 o
   0  12   2        0.52        0.48      0.97 o
   1  12   2        2.28        2.25      0.85 o
   2  12   2        4.05        4.09      0.97 o
   3  12   2        0.24        0.03      0.49 o
   7  12   2        0.13        0.39      0.34 o
  -3  13   2        0.10       -1.08      1.29 o
  -2  13   2        2.32        2.54      1.06 o
  -1  13   2        1.15        1.96      0.94 o
   0  13   2        8.72       11.33      2.03 o
   1  13   2        0.63        0.30      0.68 o
   2  13   2        0.88        2.12      0.58 o
   3  13   2        1.04        1.37      0.51 o
   4  13   2        0.14       -0.21      0.37 o
  -1  14   2        9.36        8.23      1.62 o
   0  14   2        0.89        1.31      0.78 o
   1  14   2        0.10        0.99      0.66 o
   2  14   2        0.47       -0.26      0.83 o
   3  14   2        2.93        2.72      0.88 o
   4  14   2       11.61       12.17      1.15 o
  -2 -14   3        1.94        1.96      0.95 o
  -1 -14   3       13.62       19.24      1.84 o
   0 -14   3        0.29        0.58      0.72 o
   1 -14   3        0.01        0.71      1.03 o
  -4 -13   3        1.09        1.92      0.81 o
  -3 -13   3        1.52        0.32      0.82 o
  -2 -13   3        2.76        5.22      0.77 o
  -1 -13   3       12.77       17.65      1.25 o
   0 -13   3        4.68        3.81      1.36 o
   1 -13   3        0.25       -0.30      0.84 o
   2 -13   3        0.38        0.52      0.91 o
   3 -13   3        0.18       -0.55      0.86 o
   4 -13   3        0.43        2.72      1.57 o
  -6 -12   3       12.79       13.34      1.44 o
  -5 -12   3       15.99       15.67      1.51 o
  -4 -12   3       43.66       48.84      1.56 o
  -3 -12   3        0.07       -0.47      0.47 o
  -2 -12   3        0.16        0.31      0.56 o
  -1 -12   3        0.67        1.06      0.65 o
   0 -12   3       14.12       16.68      1.27 o
   1 -12   3       44.77       46.99      2.30 o
   2 -12   3        6.83        4.06      1.02 o
   3 -12   3       15.06       18.39      1.63 o
   4 -12   3        0.08       -0.63      1.06 o
   5 -12   3        3.82        4.84      1.35 o
  -7 -11   3       16.92       20.98      1.21 o
  -6 -11   3       13.96       15.79      1.05 o
  -5 -11   3        0.17        0.09      0.38 o
  -4 -11   3        0.06        0.46      0.35 o
  -3 -11   3        0.07        0.28      0.34 o
  -2 -11   3        5.09        3.85      0.49 o
  -1 -11   3        0.51        0.24      0.54 o
   0 -11   3        8.02        4.40      0.78 o
   1 -11   3        1.46        1.68      1.61 o
   2 -11   3        9.21        7.58      0.75 o
   3 -11   3       10.31        8.89      0.99 o
   4 -11   3       29.06       30.69      2.15 o
   5 -11   3        4.79        3.88      1.73 o
   6 -11   3        0.06        1.30      0.91 o
  -8 -10   3        0.69        0.10      1.00 o
  -7 -10   3       80.60       88.71      2.77 o
  -6 -10   3       98.91       98.21      2.81 o
  -5 -10   3        1.40        1.41      0.40 o
  -4 -10   3       15.74       16.90      0.73 o
  -3 -10   3        3.74        4.87      0.68 o
  -2 -10   3       83.57       80.20      1.86 o
  -1 -10   3       59.34       48.72      1.35 o
   0 -10   3       37.27       41.08      1.33 o
   1 -10   3        6.75        7.95      0.75 o
   2 -10   3       34.71       38.72      1.36 o
   3 -10   3        0.00        0.27      0.74 o
   4 -10   3        0.59        0.26      0.64 o
   5 -10   3        1.31       -0.35      0.77 o
   6 -10   3       12.79        9.91      1.45 o
   7 -10   3        7.06        6.82      1.96 o
  -8  -9   3       12.20       13.67      1.21 o
  -7  -9   3        0.06        0.17      0.64 o
  -6  -9   3       32.43       31.81      1.51 o
  -5  -9   3       12.74       14.20      0.77 o
  -4  -9   3        4.92        4.97      0.57 o
  -3  -9   3      122.62      115.14      2.20 o
  -2  -9   3       17.71       17.96      0.88 o
  -1  -9   3        2.19        1.41      0.49 o
   0  -9   3        9.99        9.99      0.61 o
   1  -9   3       69.72       65.36      1.46 o
   2  -9   3       41.10       39.84      1.78 o
   3  -9   3       17.49       16.29      1.36 o
   4  -9   3        8.20        7.05      0.84 o
   5  -9   3       18.42       20.91      1.46 o
   6  -9   3        2.92        3.65      1.19 o
   7  -9   3        2.01        4.11      1.63 o
   8  -9   3        0.94        0.10      1.51 o
  -9  -8   3       49.44       49.11      2.27 o
  -8  -8   3       27.41       28.65      1.65 o
  -7  -8   3        9.44       10.51      0.84 o
  -6  -8   3       56.73       56.69      1.63 o
  -5  -8   3        0.46        1.38      0.41 o
  -4  -8   3       65.38       60.09      1.49 o
  -3  -8   3       52.91       44.06      0.98 o
  -2  -8   3       22.13       21.84      0.67 o
  -1  -8   3      135.57      149.07      2.61 o
   0  -8   3       73.80       65.61      1.33 o
   1  -8   3       10.09       13.28      1.02 o
   2  -8   3       10.94       10.84      0.65 o
   3  -8   3       80.48       77.46      1.98 o
   4  -8   3       67.06       68.79      2.17 o
   5  -8   3       35.21       36.90      1.53 o
   6  -8   3        2.67        3.40      1.18 o
   7  -8   3       19.91       22.70      1.99 o
   8  -8   3        7.40        7.15      1.52 o
   9  -8   3        0.10        1.36      1.76 o
 -10  -7   3       11.87       12.74      2.00 o
  -9  -7   3       17.13       22.44      3.67 o
  -8  -7   3        2.35        3.00      0.72 o
  -7  -7   3       18.08       17.23      1.26 o
  -6  -7   3       97.18       98.80      2.35 o
  -5  -7   3      120.63      109.02      2.08 o
  -4  -7   3      104.26       94.10      2.05 o
  -3  -7   3       18.43       18.90      0.65 o
  -2  -7   3       39.79       36.29      0.84 o
  -1  -7   3       50.30       42.13      0.73 o
   0  -7   3        1.40        0.10      0.19 o
   1  -7   3       58.39       60.34      1.01 o
   2  -7   3      534.66      531.28      6.25 o
   3  -7   3       21.95       22.07      1.03 o
   4  -7   3        4.07        2.43      0.60 o
   5  -7   3       32.69       29.03      1.31 o
   6  -7   3        2.28        1.27      0.90 o
   7  -7   3       20.78       18.08      1.79 o
   8  -7   3       17.53       20.08      2.33 o
   9  -7   3        9.49       10.45      2.57 o
 -10  -6   3        0.64        0.82      1.37 o
  -9  -6   3       56.19       66.65      3.78 o
  -8  -6   3       55.39       63.89      2.12 o
  -7  -6   3       21.64       21.22      1.05 o
  -6  -6   3       30.30       30.89      0.97 o
  -5  -6   3       14.00       12.78      0.60 o
  -4  -6   3      151.21      143.26      1.99 o
  -3  -6   3      441.78      406.29      5.40 o
  -2  -6   3       14.29       11.15      0.36 o
  -1  -6   3      287.68      280.34      3.60 o
   0  -6   3       12.85       11.82      0.56 o
   1  -6   3      223.70      228.44      2.68 o
   2  -6   3      126.60      135.83      1.95 o
   3  -6   3      171.66      162.69      2.60 o
   4  -6   3       89.08       79.23      2.19 o
   5  -6   3       80.51       78.10      2.01 o
   6  -6   3       45.99       45.76      1.61 o
   7  -6   3        0.05       -0.67      0.81 o
   8  -6   3        1.61        0.67      1.09 o
   9  -6   3       28.92       29.65      2.35 o
 -10  -5   3        3.68        3.01      1.15 o
  -9  -5   3       51.97       54.66      4.57 o
  -8  -5   3       24.82       24.64      1.13 o
  -7  -5   3        0.14        0.62      0.69 o
  -6  -5   3      128.33      126.75      2.45 o
  -5  -5   3      151.99      141.09      2.30 o
  -4  -5   3        1.34        1.03      0.27 o
  -3  -5   3      401.90      404.22      4.53 o
  -2  -5   3      318.31      347.65      4.22 o
  -1  -5   3      140.63      135.33      1.73 o
   0  -5   3      305.41      264.91      3.15 o
   1  -5   3      343.52      355.85      3.93 o
   2  -5   3       19.91       27.93      0.70 o
   3  -5   3       91.79       77.01      1.31 o
   4  -5   3        0.02       -0.29      0.29 o
   5  -5   3      164.87      156.29      3.11 o
   6  -5   3       79.95       73.00      2.01 o
   7  -5   3       69.66       60.22      2.26 o
   8  -5   3      120.40      125.29      3.65 o
   9  -5   3        0.29       -1.33      1.38 o
  10  -5   3        0.64        1.95      1.63 o
 -10  -4   3        2.43        2.93      0.94 o
  -9  -4   3       41.16       38.83      1.81 o
  -8  -4   3        0.02        0.42      0.98 o
  -7  -4   3        4.01        4.33      0.70 o
  -6  -4   3      691.69      676.42     10.39 o
  -5  -4   3        6.38        4.98      0.43 o
  -4  -4   3      144.41      134.13      2.10 o
  -3  -4   3     1070.79     1102.64     14.09 o
  -2  -4   3       27.14       33.02      0.69 o
  -1  -4   3     1151.79     1212.06     15.39 o
   0  -4   3      558.58      646.33      7.21 o
   1  -4   3        2.66        0.83      0.21 o
   2  -4   3     1149.08     1205.84     11.23 o
   3  -4   3      199.26      194.67      2.56 o
   4  -4   3        3.38        2.00      0.31 o
   5  -4   3      220.53      195.49      3.62 o
   6  -4   3        3.68        4.00      0.62 o
   7  -4   3        1.28       -0.31      0.60 o
   8  -4   3        5.09        5.39      1.09 o
   9  -4   3        0.06       -1.06      1.06 o
  10  -4   3        4.68        2.76      1.44 o
 -10  -3   3        2.98        2.85      1.22 o
  -9  -3   3        5.18        2.89      0.90 o
  -8  -3   3      204.75      204.80      4.03 o
  -7  -3   3      159.33      159.54      3.89 o
  -6  -3   3        1.29        1.66      0.58 o
  -5  -3   3       15.45       19.04      0.61 o
  -4  -3   3       39.17       43.97      0.83 o
  -3  -3   3       76.06       80.91      1.27 o
  -2  -3   3      424.38      472.72      5.24 o
  -1  -3   3      429.20      469.79      5.61 o
   0  -3   3      568.67      519.75      5.44 o
   1  -3   3       49.83       52.07      0.75 o
   2  -3   3       47.81       62.55      0.85 o
   3  -3   3       61.20       59.20      1.06 o
   4  -3   3       10.88        5.27      0.56 o
   5  -3   3      646.56      632.43      8.64 o
   6  -3   3        8.59       11.16      0.71 o
   7  -3   3        6.47        5.51      0.90 o
   8  -3   3       43.36       39.59      2.15 o
   9  -3   3       43.15       42.35      2.57 o
  10  -3   3       36.97       44.30      2.96 o
  11  -3   3        0.02        0.82      2.08 o
 -10  -2   3       17.26       19.55      2.83 o
  -9  -2   3       21.48       21.51      2.22 o
  -8  -2   3       27.76       31.43      1.44 o
  -7  -2   3       40.51       33.99      1.38 o
  -6  -2   3      520.68      466.59      6.66 o
  -5  -2   3      137.31      143.18      2.02 o
  -4  -2   3       12.12       10.00      0.42 o
  -3  -2   3      184.29      171.30      2.32 o
  -2  -2   3      313.12      309.73      3.54 o
  -1  -2   3     2285.12     2399.88     25.51 o
   0  -2   3      346.52      423.23      4.21 o
   1  -2   3      101.35      108.10      1.14 o
   2  -2   3      389.43      354.49      3.67 o
   3  -2   3        5.49        7.39      0.30 o
   4  -2   3       47.68       49.14      1.04 o
   5  -2   3      250.28      247.38      3.76 o
   6  -2   3      122.96      130.84      3.78 o
   7  -2   3      133.84      141.00      3.49 o
   8  -2   3       68.88       67.05      2.35 o
   9  -2   3       25.33       28.54      2.83 o
  10  -2   3       22.29       26.09      2.25 o
  11  -2   3        1.64        0.94      1.31 o
 -10  -1   3        5.05        7.68      1.50 o
  -9  -1   3        0.29       -0.30      0.75 o
  -8  -1   3       85.23       81.80      2.29 o
  -7  -1   3       62.88       60.57      1.83 o
  -6  -1   3       14.15       17.12      0.81 o
  -5  -1   3       31.44       37.00      0.87 o
  -4  -1   3      543.86      568.30      6.75 o
  -3  -1   3      705.69      698.23      7.71 o
  -2  -1   3      406.88      391.72      4.42 o
  -1  -1   3     2323.70     2377.90     21.16 o
   0  -1   3      680.02      787.92      7.52 o
   1  -1   3       70.55       87.30      0.90 o
   2  -1   3      621.38      613.46      5.25 o
   3  -1   3     1244.90     1361.41     13.33 o
   4  -1   3      886.52      888.84     10.82 o
   5  -1   3     1312.87     1289.68     16.72 o
   6  -1   3      980.86      963.83     11.67 o
   7  -1   3        2.70        3.24      0.61 o
   8  -1   3       36.53       37.94      1.67 o
   9  -1   3       10.96       11.89      1.70 o
  10  -1   3       53.74       59.16      3.19 o
  11  -1   3       50.20       53.73      4.95 o
 -10   0   3        6.78        8.89      1.31 o
  -9   0   3       24.24       25.63      2.21 o
  -8   0   3       82.66       87.22      2.42 o
  -7   0   3       23.51       23.71      1.20 o
  -6   0   3      165.28      146.10      2.65 o
  -5   0   3      338.13      340.12      4.18 o
  -4   0   3      482.58      498.72      5.39 o
  -3   0   3       30.58       22.66      0.53 o
  -2   0   3      109.82      135.91      1.88 o
  -1   0   3      562.46      548.15      5.60 o
   0   0   3     3242.21     3386.42     30.22 o
   1   0   3     1925.22     1995.41     17.35 o
   2   0   3      257.95      256.30      2.40 o
   3   0   3      617.94      766.35      7.50 o
   4   0   3        0.08        0.29      0.27 o
   5   0   3       68.03       73.94      1.25 o
   6   0   3       57.51       57.84      1.24 o
   7   0   3        0.80        0.40      0.46 o
   8   0   3        0.44       -0.18      0.59 o
   9   0   3       31.22       26.84      1.60 o
  10   0   3        5.14        3.28      1.29 o
  11   0   3        1.94        2.67      1.40 o
 -10   1   3       26.50       29.92      2.89 o
  -9   1   3        8.94        8.23      1.24 o
  -8   1   3       11.28       11.59      1.24 o
  -7   1   3       50.29       47.38      1.47 o
  -6   1   3      114.25      109.03      2.22 o
  -5   1   3      255.54      237.67      3.39 o
  -4   1   3      508.76      490.24      6.39 o
  -3   1   3      119.46      131.46      1.69 o
  -2   1   3      973.22     1011.91     10.31 o
  -1   1   3      213.43      263.35      2.56 o
   0   1   3     6805.05     6851.43     67.77 o
   1   1   3     1043.63     1106.82      9.94 o
   2   1   3        0.82        0.48      0.12 o
   3   1   3     3748.50     4076.73     40.39 o
   4   1   3      124.24      156.17      1.88 o
   5   1   3       17.83       19.55      0.56 o
   6   1   3      557.85      574.63      7.86 o
   7   1   3       13.91       15.09      0.91 o
   8   1   3      419.82      407.99      7.92 o
   9   1   3        0.22       -0.77      0.77 o
  10   1   3       17.39       19.06      1.87 o
  11   1   3      105.45      112.38      6.37 o
 -10   2   3        0.21        0.54      2.11 o
  -9   2   3       15.34       12.77      1.47 o
  -8   2   3      107.55      116.93      3.51 o
  -7   2   3        4.28        3.17      0.72 o
  -6   2   3       43.22       44.40      1.35 o
  -5   2   3      137.75      118.27      2.03 o
  -4   2   3        0.72        0.13      0.28 o
  -3   2   3      753.65      712.19      7.99 o
  -2   2   3        6.67       10.26      0.43 o
  -1   2   3       58.02       79.42      1.18 o
   0   2   3      493.19      440.20      4.36 o
   1   2   3     1588.99     1663.56     16.60 o
   2   2   3      404.95      494.18      5.07 o
   3   2   3      333.64      360.40      4.07 o
   4   2   3        7.32       12.87      0.41 o
   5   2   3      190.94      176.21      2.28 o
   6   2   3      180.50      172.77      2.75 o
   7   2   3        3.30        1.68      0.61 o
   8   2   3        0.50        0.94      0.64 o
   9   2   3        4.97        3.89      0.86 o
  10   2   3       16.65       19.96      1.83 o
  11   2   3        0.13        1.08      1.74 o
 -10   3   3        0.78       -0.96      1.20 o
  -9   3   3        6.59        7.22      1.33 o
  -8   3   3       34.12       31.03      1.87 o
  -7   3   3        5.32        6.70      0.87 o
  -6   3   3       21.56       26.89      1.40 o
  -5   3   3       97.18       97.50      2.26 o
  -4   3   3      276.27      275.44      3.79 o
  -3   3   3      194.31      194.21      3.07 o
  -2   3   3      186.97      205.81      2.30 o
  -1   3   3       30.29       36.39      0.58 o
   0   3   3     1251.07     1261.60     12.10 o
   1   3   3      122.20      120.31      1.50 o
   2   3   3      123.79      166.23      2.12 o
   3   3   3     2173.20     2397.33     27.55 o
   4   3   3      102.99       87.99      1.44 o
   5   3   3      339.90      359.67      4.18 o
   6   3   3       41.62       50.23      1.12 o
   7   3   3        0.69        0.75      0.57 o
   8   3   3      505.93      504.52      9.35 o
   9   3   3       18.51       15.43      1.49 o
  10   3   3        1.78        1.60      1.17 o
  11   3   3       24.66       27.72      2.13 o
  -9   4   3        3.53        8.42      1.75 o
  -8   4   3       20.92       20.31      2.90 o
  -7   4   3       22.78       25.12      1.37 o
  -6   4   3        8.35        8.44      0.86 o
  -5   4   3        7.90        6.66      0.62 o
  -4   4   3       12.67       14.50      0.85 o
  -3   4   3     1049.00     1013.72     11.24 o
  -2   4   3       37.65       42.69      0.76 o
  -1   4   3      208.92      235.37      2.50 o
   0   4   3      266.07      295.43      2.91 o
   1   4   3        2.64        2.61      0.20 o
   2   4   3      409.16      392.11      4.40 o
   3   4   3       45.50       61.37      0.92 o
   4   4   3      324.50      329.45      5.37 o
   5   4   3      204.44      192.53      2.36 o
   6   4   3       94.50       87.41      1.61 o
   7   4   3       68.61       70.17      1.70 o
   8   4   3        0.57        0.37      0.74 o
   9   4   3       14.03       10.78      1.26 o
  10   4   3       61.63       60.21      2.85 o
  11   4   3        0.52        0.75      1.21 o
  -9   5   3        0.56       -1.15      1.29 o
  -8   5   3       12.27       10.71      1.39 o
  -7   5   3       31.84       30.74      1.55 o
  -6   5   3        2.11        1.75      0.97 o
  -5   5   3       19.55       16.12      0.87 o
  -4   5   3       25.45       25.20      1.20 o
  -3   5   3      154.73      167.01      2.33 o
  -2   5   3      383.16      359.17      3.83 o
  -1   5   3      210.54      218.83      2.39 o
   0   5   3      121.95      103.13      1.14 o
   1   5   3     1155.64     1146.07     10.43 o
   2   5   3        5.41        3.48      0.32 o
   3   5   3      136.87      150.22      2.12 o
   4   5   3       58.57       57.97      1.02 o
   5   5   3       55.84       61.30      1.02 o
   6   5   3      731.75      705.42     10.44 o
   7   5   3        1.26        0.64      0.49 o
   8   5   3       43.21       48.84      2.03 o
   9   5   3      109.06      112.81      3.68 o
  10   5   3        0.14       -0.66      0.82 o
  11   5   3       12.87       12.97      2.99 o
  12   5   3       11.09       11.26      2.17 o
  -8   6   3        1.43        0.48      1.06 o
  -7   6   3        2.43        2.06      1.15 o
  -6   6   3       14.55       16.46      1.67 o
  -5   6   3       21.71       21.98      1.16 o
  -4   6   3        4.05        4.36      0.56 o
  -3   6   3      140.90      150.90      2.62 o
  -2   6   3      263.63      255.86      3.04 o
  -1   6   3       65.82       56.88      0.86 o
   0   6   3       96.52      115.68      1.34 o
   1   6   3      206.99      204.77      2.31 o
   2   6   3      321.31      337.65      3.86 o
   3   6   3      176.79      161.53      2.12 o
   4   6   3      917.33      895.72     11.79 o
   5   6   3      106.96      106.26      1.68 o
   6   6   3        2.23        2.48      0.42 o
   7   6   3       15.29       12.80      0.78 o
   8   6   3       12.91        9.94      1.19 o
   9   6   3       51.60       45.47      2.44 o
  10   6   3        0.53       -0.81      0.81 o
  11   6   3        0.53       -1.15      1.15 o
  -8   7   3        0.26        0.41      1.03 o
  -7   7   3       27.48       32.38      1.98 o
  -6   7   3       14.47       15.91      1.42 o
  -5   7   3       14.68       13.14      0.99 o
  -4   7   3       33.67       32.49      1.31 o
  -3   7   3        0.68        0.11      0.51 o
  -2   7   3      260.11      259.34      3.70 o
  -1   7   3       56.88       53.17      0.81 o
   0   7   3       68.91       61.56      0.92 o
   1   7   3      367.27      392.83      4.27 o
   2   7   3       67.29       68.96      1.08 o
   3   7   3      172.68      170.43      2.23 o
   4   7   3       14.30       12.09      0.44 o
   5   7   3        0.73        0.94      0.32 o
   6   7   3      158.00      154.15      3.04 o
   7   7   3      107.25      100.79      3.76 o
   8   7   3        9.78       10.28      1.01 o
   9   7   3       10.09        8.22      1.08 o
  10   7   3        7.07        9.30      2.58 o
  11   7   3       67.36       73.40      4.31 o
  -8   8   3        0.01       -0.39      1.68 o
  -7   8   3        3.00        2.18      0.99 o
  -6   8   3        6.60        7.27      1.42 o
  -5   8   3       57.50       66.77      2.59 o
  -4   8   3        5.79        6.82      0.97 o
  -3   8   3      130.30      136.52      2.91 o
  -2   8   3        7.31       10.21      0.73 o
  -1   8   3       70.83       74.13      1.44 o
   0   8   3       94.51       94.05      1.57 o
   1   8   3       39.14       34.87      0.80 o
   2   8   3       24.29       22.09      0.67 o
   3   8   3       95.96       89.09      1.44 o
   4   8   3        0.00        0.19      0.19 o
   5   8   3        5.54        5.21      0.33 o
   6   8   3      142.98      143.97      2.82 o
   7   8   3        0.12        0.66      0.40 o
   8   8   3       57.43       53.55      2.03 o
   9   8   3       62.15       68.87      2.78 o
  10   8   3        2.21        1.78      1.53 o
  -7   9   3        0.21       -0.98      1.88 o
  -6   9   3        2.59        2.85      1.05 o
  -5   9   3       20.75       21.51      1.94 o
  -4   9   3        0.96        0.44      0.67 o
  -3   9   3       23.87       22.00      1.12 o
  -2   9   3      144.54      151.87      3.04 o
  -1   9   3       72.23       68.33      1.74 o
   0   9   3       62.69       67.27      1.40 o
   1   9   3        1.17        1.09      0.48 o
   2   9   3      143.30      132.07      2.39 o
   3   9   3      357.69      356.91      7.67 o
   4   9   3      481.66      462.01      7.36 o
   5   9   3       17.58       14.63      0.89 o
   6   9   3       83.54       82.17      1.64 o
   7   9   3        0.15        0.13      0.37 o
   8   9   3        4.43        4.09      0.71 o
   9   9   3       99.51      107.04      3.77 o
  10   9   3        1.83        3.26      1.20 o
  -6  10   3        2.22        2.18      0.99 o
  -5  10   3        0.03        0.49      1.03 o
  -4  10   3       13.69       15.09      1.27 o
  -3  10   3        7.85       11.05      1.03 o
  -2  10   3       12.86       11.68      0.97 o
  -1  10   3       23.32       23.24      1.05 o
   0  10   3       35.28       40.71      1.51 o
   1  10   3        2.78        3.88      0.51 o
   2  10   3      135.22      120.67      2.90 o
   3  10   3       19.93       17.34      1.02 o
   4  10   3        0.36        0.49      0.28 o
   5  10   3       18.66       17.98      1.99 o
   6  10   3        8.96        9.54      0.83 o
   7  10   3       14.59       14.16      0.95 o
   8  10   3        0.20       -0.26      0.52 o
   9  10   3        1.17        1.83      0.67 o
  -5  11   3        4.26        7.53      1.28 o
  -4  11   3       20.24       20.02      1.42 o
  -3  11   3        1.80        1.66      0.77 o
  -2  11   3        6.16        6.77      0.85 o
  -1  11   3       14.98       17.02      1.20 o
   0  11   3       39.55       42.72      1.63 o
   1  11   3       45.43       47.65      1.61 o
   2  11   3        2.49        2.54      0.56 o
   3  11   3        6.70        6.70      0.42 o
   4  11   3       30.69       29.24      1.01 o
   5  11   3        0.21        0.29      0.30 o
   6  11   3        1.19        1.44      0.37 o
   7  11   3        1.79        1.34      0.46 o
   8  11   3        9.88        9.19      1.14 o
  -4  12   3        0.41        0.95      1.02 o
  -3  12   3        2.47        5.10      1.25 o
  -2  12   3       18.84       22.59      3.57 o
  -1  12   3        0.83        2.48      0.87 o
   0  12   3       14.49       11.66      1.11 o
   1  12   3        0.00        0.48      0.64 o
   2  12   3        4.56        7.59      1.00 o
   3  12   3        2.29        3.30      0.43 o
   4  12   3        5.78        4.16      0.50 o
   5  12   3        0.00       -0.09      0.44 o
   6  12   3        0.91        2.28      0.66 o
   7  12   3        1.21        0.61      0.39 o
  -3  13   3        4.82        5.18      1.75 o
  -2  13   3        0.44        0.75      0.98 o
  -1  13   3        0.48        0.38      0.88 o
   0  13   3        1.02        1.42      0.84 o
   1  13   3       31.69       35.46      4.64 o
   2  13   3        6.27        6.80      1.05 o
   3  13   3        8.09        5.68      1.02 o
   4  13   3        0.41        0.81      0.61 o
   5  13   3        1.59        0.89      0.39 o
   0  14   3        0.65        1.33      0.88 o
   1  14   3        0.52        0.24      0.86 o
   2  14   3        4.51        5.86      0.80 o
   5  14   3        1.44        0.72      0.55 o
  -2 -14   4        0.27        0.59      1.05 o
  -1 -14   4        4.97        4.69      1.37 o
  -3 -13   4        1.07        1.30      0.59 o
  -2 -13   4        9.49       10.32      0.98 o
  -1 -13   4        1.57        2.90      0.88 o
   0 -13   4        0.20       -0.24      0.81 o
   1 -13   4       25.72       28.93      2.70 o
   2 -13   4        0.02       -0.08      0.87 o
   3 -13   4        0.14        0.77      1.36 o
   4 -13   4        1.02       -0.07      1.24 o
  -5 -12   4       13.27       14.73      2.00 o
  -4 -12   4        0.70        0.63      0.58 o
  -3 -12   4        0.82        0.36      0.58 o
  -2 -12   4        3.68        5.35      0.89 o
  -1 -12   4       38.16       41.72      1.88 o
   0 -12   4       24.04       21.41      4.21 o
   1 -12   4        0.04        0.86      0.83 o
   2 -12   4       12.48       13.34      1.40 o
   3 -12   4       13.61       14.66      1.51 o
   4 -12   4        2.51        2.31      2.06 o
   5 -12   4        0.05        0.92      0.97 o
  -7 -11   4        1.24        3.17      1.00 o
  -6 -11   4        0.02        0.40      0.61 o
  -5 -11   4        4.47        3.80      0.69 o
  -4 -11   4       15.29       15.89      1.07 o
  -3 -11   4        3.44        2.24      0.56 o
  -2 -11   4       20.36       21.88      1.36 o
  -1 -11   4        0.75        0.96      0.57 o
   0 -11   4       10.27        9.54      0.97 o
   1 -11   4       10.47       12.48      1.10 o
   2 -11   4        5.36        4.85      0.68 o
   3 -11   4        0.33        1.21      0.66 o
   4 -11   4        0.27        1.10      1.17 o
   5 -11   4        0.68        0.25      0.94 o
   6 -11   4        0.01       -0.20      1.06 o
  -8 -10   4        0.28        2.90      1.21 o
  -7 -10   4        1.13        2.95      0.79 o
  -6 -10   4        4.37        5.37      1.39 o
  -5 -10   4       37.59       39.02      1.67 o
  -4 -10   4       38.37       36.92      1.16 o
  -3 -10   4        1.37        1.20      0.40 o
  -2 -10   4        0.12        0.07      0.78 o
  -1 -10   4       84.99       88.09      2.03 o
   0 -10   4      174.44      174.02      6.87 o
   1 -10   4       70.07       65.74      1.74 o
   2 -10   4       22.95       24.74      1.23 o
   3 -10   4        0.90        0.39      0.55 o
   4 -10   4       23.49       22.63      1.26 o
   5 -10   4       41.45       41.24      1.89 o
   6 -10   4        3.83        4.33      1.28 o
   7 -10   4        0.21        1.66      1.49 o
  -8  -9   4        0.08       -0.02      0.83 o
  -7  -9   4        2.60        2.50      0.80 o
  -6  -9   4       11.66       12.62      1.08 o
  -5  -9   4        2.01        1.22      0.59 o
  -4  -9   4        2.52        3.52      0.59 o
  -3  -9   4        3.04        2.38      0.42 o
  -2  -9   4       35.99       37.09      1.13 o
  -1  -9   4        4.26        4.80      0.56 o
   0  -9   4        0.57        0.73      0.35 o
   1  -9   4       37.07       37.52      1.28 o
   2  -9   4       43.94       40.97      2.14 o
   3  -9   4       44.93       44.76      1.54 o
   4  -9   4        0.41        0.66      0.60 o
   5  -9   4       10.74       10.07      1.01 o
   6  -9   4        4.71        2.85      1.16 o
   7  -9   4        1.55        2.16      1.13 o
   8  -9   4        0.11        0.81      1.58 o
  -9  -8   4        0.48        0.29      0.70 o
  -8  -8   4       22.87       24.71      1.34 o
  -7  -8   4        3.43        2.97      0.83 o
  -6  -8   4       48.76       51.74      3.77 o
  -5  -8   4       70.11       70.47      2.40 o
  -4  -8   4        5.23        6.65      0.77 o
  -3  -8   4      267.56      266.66      4.51 o
  -2  -8   4      122.49      107.79      2.18 o
  -1  -8   4        6.88        5.35      0.48 o
   0  -8   4      657.82      629.55      8.68 o
   1  -8   4       27.69       27.42      0.94 o
   2  -8   4        0.14        0.66      0.47 o
   3  -8   4       16.80       13.94      0.88 o
   4  -8   4        3.47        3.91      0.70 o
   5  -8   4       78.39       76.74      2.23 o
   6  -8   4       60.67       64.28      2.98 o
   7  -8   4       17.69       18.76      1.90 o
   8  -8   4        0.01        0.68      1.08 o
   9  -8   4        0.20        0.51      1.75 o
  -9  -7   4        0.57        1.14      0.91 o
  -8  -7   4        2.67        2.80      0.94 o
  -7  -7   4        0.85        0.09      0.61 o
  -6  -7   4      114.19      114.16      3.45 o
  -5  -7   4       14.22       13.88      0.81 o
  -4  -7   4      138.61      131.94      2.81 o
  -3  -7   4      120.25      124.52      2.61 o
  -2  -7   4        3.52        3.93      0.36 o
  -1  -7   4        0.02        0.04      0.23 o
   0  -7   4        1.00        0.51      0.24 o
   1  -7   4       88.50       88.87      1.57 o
   2  -7   4        0.09        0.52      0.41 o
   3  -7   4      105.89      103.22      2.36 o
   4  -7   4       22.70       23.80      1.15 o
   5  -7   4        1.62        2.02      0.63 o
   6  -7   4        7.72        6.75      1.48 o
   7  -7   4       43.06       46.27      3.18 o
   8  -7   4        4.53        5.06      1.35 o
   9  -7   4        2.46       -0.31      1.65 o
 -10  -6   4        1.06        1.97      1.26 o
  -9  -6   4       18.57       20.81      1.72 o
  -8  -6   4       89.42       92.52      2.72 o
  -7  -6   4       33.72       34.34      1.39 o
  -6  -6   4        0.73        0.13      0.44 o
  -5  -6   4       20.62       19.61      0.73 o
  -4  -6   4       40.59       38.76      1.20 o
  -3  -6   4      661.32      648.82      8.54 o
  -2  -6   4      225.87      220.01      3.16 o
  -1  -6   4       52.91       46.09      0.98 o
   0  -6   4       50.01       50.57      0.90 o
   1  -6   4        5.35        5.03      0.33 o
   2  -6   4      555.79      530.56      7.47 o
   3  -6   4      357.19      355.96      4.83 o
   4  -6   4      243.10      227.90      3.78 o
   5  -6   4       72.29       70.67      1.77 o
   6  -6   4       50.93       50.84      2.48 o
   7  -6   4        3.92        3.40      1.12 o
   8  -6   4       13.32       19.12      2.45 o
   9  -6   4        0.00        0.94      1.51 o
 -10  -5   4        0.05        0.99      1.60 o
  -9  -5   4        4.78        4.35      1.15 o
  -8  -5   4       73.75       79.70      2.12 o
  -7  -5   4        0.75        0.24      0.57 o
  -6  -5   4       10.70       11.75      0.91 o
  -5  -5   4       59.56       59.16      1.33 o
  -4  -5   4       63.07       55.58      1.18 o
  -3  -5   4       62.32       64.14      1.21 o
  -2  -5   4       24.89       26.87      0.71 o
  -1  -5   4      264.71      265.34      3.48 o
   0  -5   4       85.22       93.48      1.44 o
   1  -5   4      919.41      933.96     10.78 o
   2  -5   4      210.65      223.70      3.13 o
   3  -5   4       26.28       27.88      0.78 o
   4  -5   4      101.92      100.79      1.82 o
   5  -5   4        6.51        5.44      0.68 o
   6  -5   4       88.94       89.97      2.30 o
   7  -5   4        4.52        5.37      0.96 o
   8  -5   4       26.48       24.42      1.67 o
   9  -5   4        0.61        0.26      1.65 o
  10  -5   4        0.14        1.36      1.68 o
 -10  -4   4        5.49        6.55      1.35 o
  -9  -4   4       22.36       29.11      1.66 o
  -8  -4   4       22.08       29.51      1.54 o
  -7  -4   4       18.09       18.67      1.17 o
  -6  -4   4       51.90       50.87      1.69 o
  -5  -4   4      321.44      330.98      4.81 o
  -4  -4   4        6.77        4.68      0.36 o
  -3  -4   4      332.99      324.25      3.81 o
  -2  -4   4      302.92      280.23      3.74 o
  -1  -4   4        2.92        1.80      0.24 o
   0  -4   4      295.16      284.66      3.47 o
   1  -4   4       46.06       44.38      0.80 o
   2  -4   4      162.80      190.09      2.31 o
   3  -4   4     1417.29     1358.09     15.08 o
   4  -4   4        5.97        4.66      0.51 o
   5  -4   4       85.62       74.15      2.31 o
   6  -4   4       28.72       33.84      1.31 o
   7  -4   4       11.40       10.94      1.07 o
   8  -4   4      127.67      128.47      3.65 o
   9  -4   4        0.24       -1.08      1.08 o
  10  -4   4        6.62        2.33      1.97 o
 -10  -3   4        0.41        0.85      0.98 o
  -9  -3   4       16.10       15.15      1.31 o
  -8  -3   4      143.53      136.65      4.77 o
  -7  -3   4       50.40       43.06      1.35 o
  -6  -3   4        1.09        1.53      0.53 o
  -5  -3   4        1.19        0.90      0.37 o
  -4  -3   4       17.92       21.04      0.67 o
  -3  -3   4      377.51      362.40      4.60 o
  -2  -3   4     1228.79     1237.96     14.44 o
  -1  -3   4     2435.83     2601.58     29.87 o
   0  -3   4      813.03      829.49      8.60 o
   1  -3   4      157.17      164.47      1.97 o
   2  -3   4       48.30       59.36      0.90 o
   3  -3   4       34.64       29.14      0.73 o
   4  -3   4       21.56       25.38      1.06 o
   5  -3   4      823.13      822.97     11.03 o
   6  -3   4        6.52        6.88      0.60 o
   7  -3   4      170.88      159.28      3.90 o
   8  -3   4       34.21       32.66      1.77 o
   9  -3   4        4.69        4.86      1.24 o
  10  -3   4        2.79        5.59      1.56 o
  11  -3   4       10.57       12.49      3.07 o
 -10  -2   4       20.91       23.57      1.97 o
  -9  -2   4        1.10        1.74      1.18 o
  -8  -2   4       12.07       13.55      1.05 o
  -7  -2   4       84.57       89.02      2.32 o
  -6  -2   4       12.44        9.61      0.68 o
  -5  -2   4      316.26      293.02      3.99 o
  -4  -2   4      240.24      212.18      2.74 o
  -3  -2   4      109.97      129.03      1.91 o
  -2  -2   4      796.11      795.98      8.17 o
  -1  -2   4       57.69       70.69      1.06 o
   0  -2   4     1769.58     1817.26     18.45 o
   1  -2   4     1351.05     1445.73     15.34 o
   2  -2   4      230.38      225.47      2.84 o
   3  -2   4      681.50      723.01      7.76 o
   4  -2   4      339.14      319.44      4.02 o
   5  -2   4       29.60       24.94      0.89 o
   6  -2   4      147.32      127.26      2.37 o
   7  -2   4       12.07       12.95      0.90 o
   8  -2   4       90.86       91.10      4.06 o
   9  -2   4       15.02       18.61      1.83 o
  10  -2   4        5.21        4.27      2.16 o
  11  -2   4        0.05        0.07      1.18 o
 -10  -1   4       13.45       15.75      1.87 o
  -9  -1   4        4.38        5.76      1.11 o
  -8  -1   4        0.18        0.62      0.68 o
  -7  -1   4        0.54        1.55      0.62 o
  -6  -1   4        1.15        0.60      0.50 o
  -5  -1   4       16.77       18.85      0.81 o
  -4  -1   4       62.22       77.52      1.30 o
  -3  -1   4       30.15       23.55      0.61 o
  -2  -1   4       11.65        9.89      0.37 o
  -1  -1   4      856.31      894.96      9.75 o
   0  -1   4       83.86       81.39      1.26 o
   1  -1   4      167.45      197.00      2.13 o
   2  -1   4      735.99      776.12      7.72 o
   3  -1   4      663.85      688.81      7.38 o
   4  -1   4       85.43       77.84      1.68 o
   5  -1   4      290.33      266.39      3.99 o
   6  -1   4       92.48       86.84      1.79 o
   7  -1   4       18.64       16.36      0.99 o
   8  -1   4       18.15       19.12      1.23 o
   9  -1   4      101.89      107.18      4.09 o
  10  -1   4       60.06       65.24      3.64 o
  11  -1   4        4.42        7.28      1.72 o
 -10   0   4       11.11       10.46      1.86 o
  -9   0   4        0.31       -0.11      0.81 o
  -8   0   4       68.43       62.87      2.41 o
  -7   0   4      236.22      246.68      5.45 o
  -6   0   4       61.58       62.04      1.59 o
  -5   0   4      136.96      122.25      2.08 o
  -4   0   4      168.03      162.77      2.80 o
  -3   0   4        0.60       -0.21      0.21 o
  -2   0   4     1115.75     1080.79     13.93 o
  -1   0   4        3.35        8.99      0.43 o
   0   0   4     1611.43     1652.98     15.61 o
   1   0   4      550.61      559.54      5.25 o
   2   0   4        3.08        1.61      0.14 o
   3   0   4      795.47      838.74      9.34 o
   4   0   4       39.69       52.66      1.01 o
   5   0   4       46.41       42.02      0.90 o
   6   0   4      808.96      780.92      9.57 o
   7   0   4      245.18      232.70      4.23 o
   8   0   4        4.81        4.10      0.79 o
   9   0   4       82.86       85.49      3.03 o
  10   0   4        2.48        1.80      1.16 o
  11   0   4        0.42        1.07      1.26 o
 -10   1   4        5.51        8.11      3.13 o
  -9   1   4        0.51        0.25      0.95 o
  -8   1   4        3.98        4.39      1.07 o
  -7   1   4        1.08        0.28      0.74 o
  -6   1   4        6.96       10.58      0.75 o
  -5   1   4       71.07       65.20      1.41 o
  -4   1   4      158.85      152.34      2.70 o
  -3   1   4       33.80       40.23      0.84 o
  -2   1   4        2.60        0.62      0.22 o
  -1   1   4       19.77       21.67      0.49 o
   0   1   4       32.96       27.74      0.85 o
   1   1   4       59.58       42.63      0.67 o
   2   1   4      441.68      476.03      4.75 o
   3   1   4     1773.03     1865.61     17.85 o
   4   1   4      866.69      897.40      9.34 o
   5   1   4      196.53      209.10      2.53 o
   6   1   4        0.46        1.99      0.42 o
   7   1   4       24.40       22.12      1.03 o
   8   1   4        0.80        0.18      0.63 o
   9   1   4      223.18      225.49      5.15 o
  10   1   4       18.33       16.10      1.74 o
  11   1   4        0.00       -1.60      1.60 o
 -10   2   4       16.46       15.94      2.12 o
  -9   2   4        7.42       10.47      1.42 o
  -8   2   4       24.66       18.93      2.06 o
  -7   2   4       59.73       56.21      1.90 o
  -6   2   4       46.10       52.45      1.71 o
  -5   2   4      253.13      249.83      4.21 o
  -4   2   4        2.31        3.17      0.40 o
  -3   2   4        7.55        3.33      0.34 o
  -2   2   4     2174.86     2147.75     22.79 o
  -1   2   4      631.08      718.30      7.92 o
   0   2   4      375.72      421.14      4.46 o
   1   2   4     1908.97     1973.17     19.70 o
   2   2   4       22.80       41.63      0.66 o
   3   2   4      273.38      249.25      2.79 o
   4   2   4       33.28       33.98      0.70 o
   5   2   4      135.57      144.19      1.97 o
   6   2   4     1408.35     1419.65     19.79 o
   7   2   4       44.98       35.78      1.47 o
   8   2   4       13.77       14.83      1.10 o
   9   2   4       10.38        9.22      1.22 o
  10   2   4       10.64       10.89      1.45 o
  11   2   4       39.73       42.33      3.94 o
  -9   3   4        0.25        1.42      1.05 o
  -8   3   4       18.39       19.17      2.73 o
  -7   3   4        9.07        6.80      0.92 o
  -6   3   4       38.03       40.39      1.52 o
  -5   3   4      114.87      111.45      2.24 o
  -4   3   4       17.01       17.70      0.74 o
  -3   3   4       29.69       38.24      0.98 o
  -2   3   4       64.97       65.31      1.07 o
  -1   3   4       45.96       45.99      0.73 o
   0   3   4       35.62       62.42      0.83 o
   1   3   4       41.74       36.14      0.54 o
   2   3   4     1068.84     1117.23     12.04 o
   3   3   4      186.92      190.79      2.31 o
   4   3   4       16.28       18.01      0.49 o
   5   3   4       58.10       72.53      1.20 o
   6   3   4      209.86      232.77      3.49 o
   7   3   4       82.86       76.40      2.16 o
   8   3   4       10.02        6.31      0.84 o
   9   3   4       52.70       54.31      2.49 o
  10   3   4      157.00      162.61      6.30 o
  11   3   4        8.10        3.79      1.97 o
  -9   4   4       34.05       44.65      4.38 o
  -8   4   4        1.11        1.97      1.09 o
  -7   4   4        4.89        5.51      0.93 o
  -6   4   4       15.92       14.73      1.05 o
  -5   4   4       51.32       48.75      1.42 o
  -4   4   4        5.05        5.21      0.55 o
  -3   4   4       28.96       28.54      0.81 o
  -2   4   4       19.71       16.15      0.58 o
  -1   4   4      422.44      396.70      3.89 o
   0   4   4       24.93       15.18      0.47 o
   1   4   4       72.41      107.21      1.35 o
   2   4   4      168.14      207.17      2.49 o
   3   4   4     1679.68     1740.20     20.10 o
   4   4   4      296.99      283.56      3.58 o
   5   4   4       48.39       51.34      0.97 o
   6   4   4       56.06       56.00      1.39 o
   7   4   4       87.76       74.39      2.07 o
   8   4   4      110.14       93.46      3.13 o
   9   4   4       46.41       42.25      5.00 o
  10   4   4       18.92       18.49      2.03 o
  11   4   4       40.42       38.92      2.44 o
  -8   5   4        4.58        4.24      1.58 o
  -7   5   4       10.61       12.53      1.35 o
  -6   5   4        8.64        9.67      0.97 o
  -5   5   4       13.31       12.64      0.83 o
  -4   5   4       21.27       19.08      0.89 o
  -3   5   4        1.40        3.32      0.50 o
  -2   5   4        1.47        1.63      0.34 o
  -1   5   4      319.31      329.29      3.51 o
   0   5   4       12.57       11.96      0.37 o
   1   5   4        3.32        7.23      0.30 o
   2   5   4      433.92      465.26      4.63 o
   3   5   4      165.59      175.85      2.36 o
   4   5   4      276.21      260.37      3.63 o
   5   5   4        3.77        2.59      0.57 o
   6   5   4       17.40       16.68      0.75 o
   7   5   4      426.38      443.38      9.26 o
   8   5   4        1.24        0.61      0.70 o
   9   5   4       29.20       30.66      1.82 o
  10   5   4       14.07       11.90      1.41 o
  11   5   4        5.05        3.58      1.22 o
  -8   6   4       10.80       10.75      1.87 o
  -7   6   4        5.37        5.47      1.16 o
  -6   6   4       25.41       28.12      1.68 o
  -5   6   4        6.67        4.92      1.28 o
  -4   6   4      169.12      164.93      2.99 o
  -3   6   4       40.01       36.59      1.14 o
  -2   6   4       73.05       76.28      1.46 o
  -1   6   4        3.93        3.69      0.34 o
   0   6   4        0.62        0.12      0.19 o
   1   6   4      438.54      415.81      4.48 o
   2   6   4       31.91       32.02      0.67 o
   3   6   4      107.13      104.64      1.39 o
   4   6   4     1271.92     1264.84     16.12 o
   5   6   4       36.44       35.33      0.84 o
   6   6   4       15.17       13.98      0.76 o
   7   6   4        9.97        5.38      0.62 o
   8   6   4        4.04        5.34      1.38 o
   9   6   4      223.87      222.90      5.89 o
  10   6   4        2.63        3.00      1.09 o
  11   6   4       28.08       35.52      2.97 o
  -8   7   4        0.51        2.72      1.35 o
  -7   7   4        2.96        2.58      1.04 o
  -6   7   4        1.41        1.09      1.00 o
  -5   7   4        9.38        9.29      1.11 o
  -4   7   4       37.26       36.66      1.44 o
  -3   7   4       29.86       25.97      1.38 o
  -2   7   4        3.30        2.24      0.54 o
  -1   7   4       91.57       89.83      1.74 o
   0   7   4       42.26       39.47      0.75 o
   1   7   4      168.89      159.84      1.95 o
   2   7   4       64.96       62.09      0.97 o
   3   7   4       61.76       60.90      0.96 o
   4   7   4       62.61       62.44      1.18 o
   5   7   4       74.72       70.64      1.64 o
   6   7   4        3.34        3.37      0.47 o
   7   7   4      236.28      229.38      4.50 o
   8   7   4       20.48       23.29      1.42 o
   9   7   4        1.18        1.42      0.80 o
  10   7   4        0.03        0.05      0.81 o
  11   7   4        0.02        1.08      1.18 o
  -8   8   4        0.06        0.72      1.54 o
  -7   8   4        7.06        6.79      1.26 o
  -6   8   4        0.00       -0.84      0.84 o
  -5   8   4       11.34       11.68      1.39 o
  -4   8   4        2.68        3.36      0.76 o
  -3   8   4        5.87        4.98      0.75 o
  -2   8   4       42.15       48.15      1.51 o
  -1   8   4        0.02        0.07      0.43 o
   0   8   4       38.90       41.93      1.00 o
   1   8   4      320.09      311.36      4.55 o
   2   8   4      164.97      148.96      2.37 o
   3   8   4       58.35       52.82      1.09 o
   4   8   4      114.89      108.10      1.61 o
   5   8   4       69.73       67.96      1.71 o
   6   8   4       42.76       42.92      1.25 o
   7   8   4       27.61       26.02      1.15 o
   8   8   4        0.08       -0.34      0.63 o
   9   8   4       21.97       23.63      4.24 o
  10   8   4        0.53        1.17      0.70 o
  -7   9   4        3.91        7.03      1.54 o
  -6   9   4        0.32        0.85      1.22 o
  -5   9   4        0.21       -0.60      1.05 o
  -4   9   4        2.33        1.46      0.94 o
  -3   9   4       33.83       30.92      1.36 o
  -2   9   4        1.25        0.34      0.63 o
  -1   9   4        5.53        5.62      0.73 o
   0   9   4       48.08       49.04      1.22 o
   1   9   4       50.85       49.31      1.33 o
   2   9   4        3.71        4.72      0.49 o
   3   9   4       24.70       22.08      0.79 o
   4   9   4       72.09       70.49      2.89 o
   5   9   4       22.99       24.03      0.84 o
   6   9   4       34.32       35.86      1.10 o
   7   9   4       14.01       14.59      1.28 o
   8   9   4       14.27       18.82      2.41 o
   9   9   4       22.23       27.09      4.07 o
  10   9   4       21.81       23.96      2.22 o
  -6  10   4        6.72        8.95      2.17 o
  -5  10   4        0.09        0.23      1.01 o
  -4  10   4        0.58        0.32      0.81 o
  -3  10   4       29.91       21.61      1.37 o
  -2  10   4        2.59        2.58      0.79 o
  -1  10   4        7.69        9.15      0.83 o
   0  10   4        0.62        1.20      0.62 o
   1  10   4       61.71       61.97      1.59 o
   2  10   4       25.15       24.45      1.46 o
   3  10   4        0.91        0.21      0.36 o
   4  10   4       46.18       46.92      1.62 o
   5  10   4        9.31        9.82      0.54 o
   6  10   4       84.05       83.51      1.83 o
   7  10   4       53.26       60.20      1.55 o
   8  10   4       62.44       65.55      5.18 o
   9  10   4        1.56        2.35      0.97 o
  -5  11   4        1.03        2.68      1.29 o
  -4  11   4        0.32        1.29      1.13 o
  -3  11   4        4.12        4.60      0.95 o
  -2  11   4       14.80       13.88      1.10 o
  -1  11   4        2.40        1.79      0.83 o
   0  11   4        0.09        0.56      0.71 o
   1  11   4        9.28        7.94      0.92 o
   2  11   4       55.14       60.36      1.66 o
   3  11   4       10.12        9.90      0.70 o
   4  11   4        7.55        7.87      0.52 o
   5  11   4       77.79       72.08      4.38 o
   6  11   4       22.97       21.99      1.03 o
   7  11   4        1.24        0.53      0.67 o
   8  11   4        2.96        2.02      0.84 o
  -3  12   4        3.70        3.94      1.18 o
  -2  12   4        1.68        1.58      1.03 o
  -1  12   4       11.83       11.55      1.31 o
   0  12   4        0.02       -0.24      0.73 o
   1  12   4        1.90        0.38      0.69 o
   2  12   4        0.74        1.08      0.62 o
   3  12   4        4.96        4.78      0.68 o
   4  12   4       35.00       39.87      2.79 o
   5  12   4        9.85       10.95      1.56 o
   6  12   4        2.07        2.21      0.46 o
   7  12   4        5.97        4.60      0.81 o
  -3  13   4        0.29        1.51      1.35 o
  -2  13   4        5.70        3.78      1.52 o
  -1  13   4        3.67        3.62      1.10 o
   0  13   4        0.09       -0.72      0.72 o
   1  13   4        2.07        1.67      0.81 o
   2  13   4       29.73       33.34      1.61 o
   3  13   4       29.84       34.16      4.07 o
   4  13   4        7.76        7.65      1.11 o
   5  13   4        0.22        0.07      0.59 o
   1  14   4        2.25        5.51      1.46 o
   2  14   4        8.92       13.70      1.59 o
  -4 -13   5        0.62        1.71      0.91 o
  -3 -13   5        9.49       10.94      1.48 o
  -2 -13   5        0.59        1.23      1.22 o
  -1 -13   5       20.19       19.91      1.45 o
   0 -13   5       20.92       22.77      3.73 o
   1 -13   5        1.42        0.30      0.93 o
   2 -13   5        0.02        0.70      1.08 o
   3 -13   5        0.12        1.10      1.19 o
  -6 -12   5        3.92        6.89      1.18 o
  -5 -12   5        0.09       -0.04      0.89 o
  -4 -12   5        1.19        2.06      0.63 o
  -3 -12   5        3.26        3.92      0.80 o
  -2 -12   5        0.87        0.34      1.06 o
  -1 -12   5        1.04        0.02      0.74 o
   0 -12   5       36.34       29.93      1.83 o
   1 -12   5        0.44        0.50      0.86 o
   2 -12   5        0.00       -0.17      0.81 o
   3 -12   5        1.28        0.48      0.96 o
   4 -12   5        1.26        2.12      1.09 o
   5 -12   5        1.52        4.90      1.25 o
  -6 -11   5        0.36        1.20      0.60 o
  -5 -11   5        7.59        7.46      0.90 o
  -4 -11   5       22.42       21.92      1.36 o
  -3 -11   5        6.99        7.84      0.90 o
  -2 -11   5       17.36       17.61      1.96 o
  -1 -11   5        1.98        3.52      0.84 o
   0 -11   5        0.94        0.61      1.16 o
   1 -11   5        1.22        1.09      0.78 o
   2 -11   5        7.82        9.43      1.29 o
   3 -11   5        0.43        0.37      0.62 o
   4 -11   5        0.61        0.94      0.81 o
   5 -11   5        0.18        1.47      0.95 o
  -7 -10   5        1.58        0.52      0.64 o
  -6 -10   5        0.26        0.42      0.69 o
  -5 -10   5        0.00       -0.39      0.60 o
  -4 -10   5        6.25        6.87      0.85 o
  -3 -10   5       18.85       17.90      1.10 o
  -2 -10   5        6.99        7.11      0.85 o
  -1 -10   5        0.77        2.19      0.65 o
   0 -10   5       27.57       26.13      1.38 o
   1 -10   5       46.69       53.65      2.29 o
   2 -10   5       24.59       25.50      1.21 o
   3 -10   5        4.25        4.31      0.73 o
   4 -10   5        1.83        1.79      0.77 o
   5 -10   5        0.71        1.34      1.52 o
   6 -10   5       20.23       26.50      2.03 o
   7 -10   5        9.37        8.75      2.18 o
  -8  -9   5        5.74        4.28      1.41 o
  -7  -9   5        0.35        0.50      0.73 o
  -6  -9   5        0.28        0.23      0.71 o
  -5  -9   5       19.15       22.13      1.42 o
  -4  -9   5       19.30       15.19      1.03 o
  -3  -9   5        8.00        9.58      0.82 o
  -2  -9   5       29.77       30.76      1.32 o
  -1  -9   5        1.88        2.90      0.45 o
   0  -9   5        6.10        3.68      0.52 o
   1  -9   5        0.02       -0.15      0.42 o
   2  -9   5       13.92       15.04      0.92 o
   3  -9   5       34.87       38.18      1.46 o
   4  -9   5       11.34       11.68      0.99 o
   5  -9   5        3.72        2.86      0.82 o
   6  -9   5        1.91        3.09      1.19 o
   7  -9   5        1.86        2.22      1.06 o
   8  -9   5       10.58       17.50      2.72 o
  -8  -8   5        5.32        6.92      1.12 o
  -7  -8   5        5.64        4.83      0.99 o
  -6  -8   5       58.23       58.43      2.36 o
  -5  -8   5        4.28        4.00      0.82 o
  -4  -8   5        1.88        2.32      0.67 o
  -3  -8   5       17.47       18.86      0.88 o
  -2  -8   5       11.15       14.00      0.61 o
  -1  -8   5       28.99       24.80      0.90 o
   0  -8   5       91.95       77.64      1.63 o
   1  -8   5       28.68       28.52      1.13 o
   2  -8   5        0.16       -0.04      0.45 o
   3  -8   5       87.88       88.22      2.23 o
   4  -8   5       60.54       56.25      1.81 o
   5  -8   5        0.42        0.13      0.64 o
   6  -8   5       37.32       38.26      3.45 o
   7  -8   5       12.66       13.89      1.71 o
   8  -8   5        0.27       -0.17      1.04 o
   9  -8   5        0.18        1.69      1.62 o
  -9  -7   5        1.03        1.03      0.80 o
  -8  -7   5        6.74        8.60      0.96 o
  -7  -7   5        2.08        1.85      0.66 o
  -6  -7   5        7.38        9.02      1.08 o
  -5  -7   5       59.16       71.05      1.89 o
  -4  -7   5       29.80       30.49      0.97 o
  -3  -7   5       27.61       26.01      0.90 o
  -2  -7   5       26.71       26.15      0.86 o
  -1  -7   5      102.82       87.72      1.81 o
   0  -7   5      356.30      356.59      5.22 o
   1  -7   5      518.24      483.49      6.90 o
   2  -7   5       24.62       23.05      1.40 o
   3  -7   5       47.43       53.22      1.60 o
   4  -7   5        6.98        7.51      0.78 o
   5  -7   5        0.30        0.64      0.64 o
   6  -7   5       20.50       15.96      1.93 o
   7  -7   5        3.94        4.18      1.23 o
   8  -7   5        8.36        8.11      1.58 o
  -9  -6   5       13.92       14.96      1.64 o
  -8  -6   5        0.05       -0.32      0.67 o
  -7  -6   5       23.03       23.61      1.11 o
  -6  -6   5       37.13       36.42      1.44 o
  -5  -6   5        2.88        2.20      0.54 o
  -4  -6   5      336.63      338.79      5.42 o
  -3  -6   5        2.17        1.73      0.53 o
  -2  -6   5        0.50        1.24      0.73 o
  -1  -6   5      702.36      691.62      7.89 o
   0  -6   5       10.15        7.90      0.43 o
   1  -6   5       11.91       15.34      0.57 o
   2  -6   5      172.10      161.55      2.51 o
   3  -6   5        0.28       -0.03      0.52 o
   4  -6   5      183.94      182.57      3.23 o
   5  -6   5       32.66       27.20      1.16 o
   6  -6   5        2.03        0.38      0.82 o
   7  -6   5        4.40        4.69      2.21 o
   8  -6   5       11.77       14.16      1.98 o
   9  -6   5        1.63        4.98      1.84 o
  -9  -5   5       14.05       14.44      1.62 o
  -8  -5   5        0.23        0.91      0.65 o
  -7  -5   5      134.18      130.29      3.28 o
  -6  -5   5       14.50       14.64      0.97 o
  -5  -5   5       10.91       10.40      0.65 o
  -4  -5   5        1.63        0.73      0.49 o
  -3  -5   5      243.89      249.50      4.73 o
  -2  -5   5      741.85      766.55      9.18 o
  -1  -5   5      138.21      148.82      2.05 o
   0  -5   5       24.83       25.26      0.68 o
   1  -5   5      266.26      280.38      3.96 o
   2  -5   5       13.54       14.14      0.60 o
   3  -5   5      319.58      302.63      4.58 o
   4  -5   5       22.86       17.72      0.87 o
   5  -5   5       27.47       23.95      1.04 o
   6  -5   5      132.07      124.40      3.32 o
   7  -5   5       21.70       22.61      1.50 o
   8  -5   5       25.80       26.97      2.11 o
   9  -5   5       18.38       16.26      2.66 o
  -9  -4   5       72.28       77.07      2.69 o
  -8  -4   5       21.31       24.57      1.29 o
  -7  -4   5       32.59       33.47      2.01 o
  -6  -4   5       27.69       25.49      1.14 o
  -5  -4   5        0.98       -0.12      0.42 o
  -4  -4   5       88.64       83.15      1.65 o
  -3  -4   5      314.86      301.72      3.96 o
  -2  -4   5       25.60       24.76      0.72 o
  -1  -4   5      435.05      436.45      6.82 o
   0  -4   5       50.15       56.18      1.02 o
   1  -4   5      389.82      350.99      4.21 o
   2  -4   5       85.92       88.59      1.40 o
   3  -4   5       31.51       29.12      0.79 o
   4  -4   5      171.75      171.72      2.48 o
   5  -4   5       33.08       30.15      1.13 o
   6  -4   5       51.49       42.37      1.78 o
   7  -4   5        8.40        9.30      1.05 o
   8  -4   5        3.89        2.55      0.94 o
   9  -4   5       88.63       98.31      4.10 o
  10  -4   5        0.09        2.48      1.62 o
  -9  -3   5        4.45        4.04      1.26 o
  -8  -3   5        1.26        0.54      0.81 o
  -7  -3   5       21.38       24.99      1.11 o
  -6  -3   5       99.36       90.00      2.22 o
  -5  -3   5       62.35       62.59      1.70 o
  -4  -3   5        6.81        5.98      0.49 o
  -3  -3   5       17.37       18.09      0.61 o
  -2  -3   5     1749.77     1839.22     22.91 o
  -1  -3   5      737.97      755.25      9.04 o
   0  -3   5      150.41      181.54      2.19 o
   1  -3   5        7.53       12.66      0.42 o
   2  -3   5       69.33       78.03      1.19 o
   3  -3   5      450.46      466.05      6.60 o
   4  -3   5       12.74       12.90      0.70 o
   5  -3   5      318.60      302.22      4.57 o
   6  -3   5       83.76       71.84      2.26 o
   7  -3   5       20.59       13.52      1.72 o
   8  -3   5        0.05        0.08      0.76 o
   9  -3   5        2.79        2.11      1.14 o
  10  -3   5        2.75        0.84      1.38 o
  11  -3   5       16.79       18.92      3.30 o
  -9  -2   5       27.34       30.97      2.80 o
  -8  -2   5        0.28       -0.21      0.69 o
  -7  -2   5       26.78       24.41      1.10 o
  -6  -2   5      143.98      148.86      3.14 o
  -5  -2   5        0.32        0.03      0.39 o
  -4  -2   5      389.72      373.94      5.35 o
  -3  -2   5      249.26      253.95      3.77 o
  -2  -2   5       20.79       35.85      1.30 o
  -1  -2   5      156.28      157.70      2.06 o
   0  -2   5       34.32       32.94      1.03 o
   1  -2   5      645.13      658.27      8.09 o
   2  -2   5     1103.27     1093.55     12.72 o
   3  -2   5      172.78      170.61      2.18 o
   4  -2   5      234.61      214.05      3.09 o
   5  -2   5       66.76       69.20      1.57 o
   6  -2   5       20.95       18.72      0.97 o
   7  -2   5      196.02      196.06      3.83 o
   8  -2   5       29.82       31.28      1.71 o
   9  -2   5       10.85       11.75      1.59 o
  10  -2   5       48.17       55.61      3.43 o
  11  -2   5        0.05        0.46      1.25 o
 -10  -1   5        8.13        8.80      2.26 o
  -9  -1   5       16.61       17.56      1.55 o
  -8  -1   5        0.06       -0.14      0.78 o
  -7  -1   5        9.92        8.04      0.87 o
  -6  -1   5       17.74       14.69      0.85 o
  -5  -1   5      187.64      184.51      3.15 o
  -4  -1   5      624.22      605.36      6.98 o
  -3  -1   5       35.83       38.14      1.55 o
  -2  -1   5      369.34      347.18      4.11 o
  -1  -1   5      412.72      391.38      8.86 o
   0  -1   5      119.55      128.30      2.06 o
   1  -1   5      579.19      597.24      6.80 o
   2  -1   5      273.16      277.69      3.08 o
   3  -1   5        1.04        0.17      0.20 o
   4  -1   5     1443.31     1496.62     16.58 o
   5  -1   5      457.87      443.31      7.08 o
   6  -1   5      106.59      110.17      3.44 o
   7  -1   5       35.42       32.59      1.31 o
   8  -1   5        7.05        6.20      0.90 o
   9  -1   5        7.87        9.90      3.96 o
  10  -1   5       13.22       11.57      1.81 o
  11  -1   5        0.03       -1.05      1.05 o
 -10   0   5        4.00        7.33      2.24 o
  -9   0   5        4.33        7.23      1.52 o
  -8   0   5        0.63        2.14      0.95 o
  -7   0   5        0.76        0.06      0.76 o
  -6   0   5      174.82      166.51      3.09 o
  -5   0   5       93.14       89.02      1.77 o
  -4   0   5        8.87       10.08      0.52 o
  -3   0   5       17.98       16.27      0.86 o
  -2   0   5      153.39      155.32      2.27 o
  -1   0   5     2130.59     2145.78     24.86 o
   0   0   5      567.41      638.07      7.13 o
   1   0   5        6.66        3.69      0.24 o
   2   0   5      188.48      166.36      2.05 o
   3   0   5      269.48      269.72      3.59 o
   4   0   5       99.93       93.75      1.45 o
   5   0   5        4.55        4.27      0.37 o
   6   0   5       54.85       47.50      1.46 o
   7   0   5      254.35      254.87      4.59 o
   8   0   5        1.92        0.75      0.63 o
   9   0   5       16.09       17.17      2.14 o
  10   0   5       16.13       15.70      1.81 o
  11   0   5        0.27        0.48      1.18 o
 -10   1   5        4.63        6.48      2.17 o
  -9   1   5        1.58        2.34      1.01 o
  -8   1   5        0.01       -0.64      0.78 o
  -7   1   5        1.18        0.56      0.79 o
  -6   1   5        0.09       -0.42      0.48 o
  -5   1   5       45.69       35.70      1.21 o
  -4   1   5      729.31      704.41      8.78 o
  -3   1   5        1.90        3.03      0.68 o
  -2   1   5        2.98        3.07      0.45 o
  -1   1   5       14.13       11.53      0.55 o
   0   1   5     1033.20     1058.16     14.22 o
   1   1   5     1305.57     1388.10     16.00 o
   2   1   5      343.63      371.53      4.30 o
   3   1   5      475.21      561.52      5.98 o
   4   1   5      267.05      269.41      3.11 o
   5   1   5       81.72       86.34      1.41 o
   6   1   5      195.65      175.17      3.28 o
   7   1   5        9.27        9.88      0.91 o
   8   1   5       50.22       46.74      1.84 o
   9   1   5      168.31      173.09      5.09 o
  10   1   5        1.42       -0.51      0.99 o
  11   1   5       29.13       34.54      3.70 o
 -10   2   5        0.46        1.10      1.91 o
  -9   2   5       12.89       13.55      1.58 o
  -8   2   5       60.49       61.39      2.62 o
  -7   2   5        9.34        7.63      1.15 o
  -6   2   5       83.06       78.38      2.18 o
  -5   2   5      151.68      147.84      2.99 o
  -4   2   5      189.85      186.97      2.90 o
  -3   2   5       77.55       72.41      1.37 o
  -2   2   5        0.02        0.04      0.25 o
  -1   2   5      217.76      189.50      3.04 o
   0   2   5     2872.28     3082.78     32.81 o
   1   2   5       46.32       44.17      0.81 o
   2   2   5      125.71      133.04      1.66 o
   3   2   5      123.00      133.25      1.57 o
   4   2   5      734.79      708.39      8.01 o
   5   2   5      145.67      145.38      2.04 o
   6   2   5       69.74       58.42      1.37 o
   7   2   5        0.08        3.53      0.85 o
   8   2   5       20.50       23.30      1.32 o
   9   2   5        5.58        4.70      0.93 o
  10   2   5       16.02       12.90      1.54 o
  11   2   5        0.64       -0.83      1.73 o
  -9   3   5        0.01        1.45      1.25 o
  -8   3   5        1.35        1.62      1.06 o
  -7   3   5       49.34       48.86      1.92 o
  -6   3   5        0.14       -0.62      0.62 o
  -5   3   5       16.06       15.78      1.16 o
  -4   3   5       59.55       50.77      1.26 o
  -3   3   5       37.02       34.21      1.18 o
  -2   3   5      233.85      236.04      3.97 o
  -1   3   5      382.28      401.74      4.19 o
   0   3   5      616.88      596.32      6.46 o
   1   3   5     1983.44     2056.79     19.41 o
   2   3   5      118.07      112.84      1.56 o
   3   3   5       93.81       99.51      1.32 o
   4   3   5       91.07       80.61      1.18 o
   5   3   5       63.96       81.22      1.31 o
   6   3   5        1.31        0.72      0.41 o
   7   3   5       35.68       39.21      1.51 o
   8   3   5      299.46      295.57      6.03 o
   9   3   5       64.44       65.62      2.81 o
  10   3   5        1.87        1.25      1.04 o
  11   3   5       21.55       25.83      3.08 o
  -8   4   5       27.80       27.96      2.46 o
  -7   4   5       23.81       26.45      1.47 o
  -6   4   5       14.78       15.24      1.31 o
  -5   4   5        0.68        0.96      0.60 o
  -4   4   5       97.46       87.21      1.94 o
  -3   4   5     1527.78     1539.30     21.85 o
  -2   4   5        0.04        0.14      0.28 o
  -1   4   5        2.32        4.90      0.31 o
   0   4   5      101.93       91.10      1.38 o
   1   4   5       82.73       81.42      1.37 o
   2   4   5      276.94      275.33      3.27 o
   3   4   5      136.99      126.91      1.59 o
   4   4   5      283.82      300.01      3.56 o
   5   4   5      539.41      540.31      6.14 o
   6   4   5        0.72        0.58      0.37 o
   7   4   5        3.64        4.83      0.71 o
   8   4   5        1.13        0.16      0.72 o
   9   4   5        0.19       -0.66      0.75 o
  10   4   5       81.11       82.27      3.34 o
  11   4   5        9.69        8.65      2.08 o
  -8   5   5        0.03       -1.24      1.24 o
  -7   5   5        5.09        4.43      1.18 o
  -6   5   5       44.66       48.31      2.89 o
  -5   5   5       11.72       13.59      1.19 o
  -4   5   5       20.95       22.98      1.03 o
  -3   5   5       65.58       62.83      1.55 o
  -2   5   5      202.38      201.64      2.77 o
  -1   5   5      138.34      130.07      1.79 o
   0   5   5       11.98       13.13      0.45 o
   1   5   5        0.73        0.55      0.25 o
   2   5   5        5.86        4.90      0.26 o
   3   5   5       31.08       32.87      0.67 o
   4   5   5        6.56        6.44      0.45 o
   5   5   5       89.40      103.52      2.04 o
   6   5   5        4.24        1.90      0.41 o
   7   5   5       19.58       21.41      2.03 o
   8   5   5       89.60       88.20      3.22 o
   9   5   5       25.14       25.40      1.73 o
  10   5   5       13.51       15.35      2.90 o
  11   5   5        0.05        1.03      1.03 o
  -8   6   5        3.43        3.75      2.37 o
  -7   6   5       10.88       11.83      1.49 o
  -6   6   5       25.93       32.05      2.67 o
  -5   6   5        6.11        7.44      1.06 o
  -4   6   5        2.14        4.30      0.72 o
  -3   6   5       91.62       85.33      2.14 o
  -2   6   5      160.37      155.89      2.46 o
  -1   6   5       32.65       33.54      0.86 o
   0   6   5       22.09       20.16      0.55 o
   1   6   5        1.68        0.61      0.22 o
   2   6   5      351.11      341.54      4.46 o
   3   6   5        3.17        3.76      0.28 o
   4   6   5      161.29      160.85      2.10 o
   5   6   5        5.74        4.30      0.49 o
   6   6   5        2.15        1.27      0.44 o
   7   6   5      197.83      181.11      4.99 o
   8   6   5        4.35        4.12      0.88 o
   9   6   5        0.06        0.68      0.75 o
  10   6   5      200.85      215.80      6.02 o
  11   6   5       13.87       13.21      1.98 o
  -7   7   5        2.30        2.37      1.05 o
  -6   7   5        4.67        6.75      1.20 o
  -5   7   5        0.55        1.23      1.17 o
  -4   7   5       29.19       29.58      1.40 o
  -3   7   5        2.47        1.68      0.63 o
  -2   7   5        3.75        4.36      0.63 o
  -1   7   5      212.94      211.66      3.78 o
   0   7   5        0.37        0.73      0.33 o
   1   7   5       72.27       72.19      1.32 o
   2   7   5        8.66        9.45      0.42 o
   3   7   5       59.20       61.59      0.92 o
   4   7   5       12.51       13.89      0.65 o
   5   7   5       93.19       88.68      1.83 o
   6   7   5      165.86      155.97      3.25 o
   7   7   5       10.62        8.59      0.91 o
   8   7   5       50.75       59.93      3.50 o
   9   7   5        8.43        7.37      1.05 o
  10   7   5        7.76        7.72      1.74 o
  -7   8   5        0.01        1.38      1.24 o
  -6   8   5        4.70        6.14      1.32 o
  -5   8   5       43.57       45.96      2.17 o
  -4   8   5        0.24       -0.57      0.62 o
  -3   8   5        0.91        1.02      0.70 o
  -2   8   5       14.74       14.37      1.31 o
  -1   8   5       73.33       69.67      1.78 o
   0   8   5       10.38        8.48      0.64 o
   1   8   5      104.31       96.20      2.08 o
   2   8   5       29.36       32.20      1.23 o
   3   8   5      151.85      155.31      3.93 o
   4   8   5        8.78        9.00      0.60 o
   5   8   5        4.56        3.85      0.49 o
   6   8   5       54.08       56.47      1.59 o
   7   8   5       86.44       83.87      2.82 o
   8   8   5      185.98      187.30      4.88 o
   9   8   5        3.50        3.76      0.91 o
  10   8   5        9.00        7.28      1.18 o
  -6   9   5        0.03       -0.16      1.23 o
  -5   9   5        0.02        1.41      0.91 o
  -4   9   5       43.59       49.05      1.86 o
  -3   9   5        2.82        2.40      1.01 o
  -2   9   5       30.71       28.30      1.45 o
  -1   9   5        0.07       -0.46      0.54 o
   0   9   5        3.80        2.17      0.58 o
   1   9   5       12.95        8.25      0.57 o
   2   9   5        9.60       12.07      0.75 o
   3   9   5      230.01      222.14      4.26 o
   4   9   5       16.86       17.81      0.96 o
   5   9   5       65.76       66.30      1.69 o
   6   9   5       80.47       73.54      1.85 o
   7   9   5       24.93       25.81      1.34 o
   8   9   5        1.63        2.21      0.73 o
   9   9   5        0.85        0.47      0.66 o
  -5  10   5        4.53        5.31      1.30 o
  -4  10   5        8.93        8.25      1.44 o
  -3  10   5        0.08       -0.73      0.73 o
  -2  10   5        8.44        8.49      0.97 o
  -1  10   5        0.32        0.71      0.63 o
   0  10   5       84.05       92.80      2.36 o
   1  10   5       21.58       19.96      1.27 o
   2  10   5       36.97       29.59      1.43 o
   3  10   5        8.52        8.70      0.85 o
   4  10   5       63.04       58.35      1.58 o
   5  10   5        0.71        1.26      0.40 o
   6  10   5        0.53        0.39      0.50 o
   7  10   5       21.11       23.28      1.22 o
   8  10   5       37.46       37.92      1.63 o
   9  10   5       12.94       15.26      1.59 o
  -4  11   5        0.30        0.56      1.08 o
  -3  11   5       12.84       17.14      1.38 o
  -2  11   5        0.05        1.32      1.13 o
  -1  11   5       12.10       10.54      1.23 o
   0  11   5       28.58       26.45      2.36 o
   1  11   5       16.13       19.15      1.31 o
   2  11   5       20.94       24.56      2.11 o
   3  11   5       22.24       19.64      2.99 o
   4  11   5       16.26       13.17      0.76 o
   5  11   5        3.96        3.69      0.50 o
   6  11   5        0.61        0.49      0.64 o
   7  11   5       33.12       30.30      2.01 o
  -3  12   5        2.39        0.39      1.60 o
  -2  12   5        0.30        1.73      1.12 o
  -1  12   5        0.17       -0.82      0.82 o
   0  12   5        8.94       10.14      1.21 o
   1  12   5        5.51        6.20      0.99 o
   2  12   5        0.18        0.47      0.71 o
   3  12   5        0.13       -0.57      0.57 o
   4  12   5        7.34        7.46      1.54 o
   5  12   5       15.03       15.59      1.40 o
   6  12   5       20.04       21.85      1.57 o
  -2  13   5        0.46       -0.93      1.11 o
  -1  13   5        2.94        3.06      1.22 o
   0  13   5        0.04        0.06      0.75 o
   1  13   5        2.59        1.92      0.79 o
   2  13   5        6.92       11.24      3.10 o
   3  13   5        4.17        5.95      1.26 o
   4  13   5        5.42        3.18      0.95 o
   2  14   5        0.03        1.90      1.16 o
  -2 -13   6        1.43        4.92      1.30 o
  -1 -13   6       18.33       19.14      1.49 o
   0 -13   6        3.16        3.53      1.40 o
   1 -13   6        0.55        0.20      1.00 o
   2 -13   6        1.56        2.96      1.16 o
   3 -13   6        1.94        2.68      1.42 o
  -4 -12   6        0.00        0.72      0.61 o
  -3 -12   6        2.20        1.98      0.73 o
  -2 -12   6        4.04        4.39      0.93 o
  -1 -12   6       23.33       28.62      1.77 o
   0 -12   6       11.64       13.15      2.83 o
   1 -12   6        0.45        0.60      0.90 o
   2 -12   6        0.94        0.99      0.93 o
   3 -12   6        1.45        0.36      1.04 o
  -5 -11   6        2.21        3.04      0.78 o
  -4 -11   6       19.46       22.09      2.03 o
  -3 -11   6        7.00       10.09      1.07 o
  -2 -11   6        0.93        1.33      0.76 o
  -1 -11   6       46.20       54.04      2.31 o
   0 -11   6       17.58       18.22      1.43 o
   1 -11   6        0.89        0.54      0.75 o
   2 -11   6        0.15       -0.77      0.77 o
   3 -11   6        0.17        0.48      0.68 o
   4 -11   6       40.97       42.03      1.91 o
   5 -11   6        0.01        0.08      1.04 o
  -6 -10   6        0.92        1.47      0.74 o
  -5 -10   6        3.09        2.03      1.46 o
  -4 -10   6        0.76        0.51      0.70 o
  -3 -10   6        0.06        0.07      0.85 o
  -2 -10   6        0.30        0.30      0.60 o
  -1 -10   6        0.09        1.16      0.65 o
   0 -10   6        1.37        1.01      0.83 o
   1 -10   6        3.38        4.88      0.66 o
   2 -10   6        0.23        0.96      0.57 o
   3 -10   6        1.25        1.06      0.67 o
   4 -10   6        1.07        0.96      0.75 o
   5 -10   6        0.01       -0.77      1.38 o
   6 -10   6        5.03        4.87      1.18 o
  -7  -9   6        9.07        9.61      1.18 o
  -6  -9   6       24.41       18.82      1.54 o
  -5  -9   6        0.15       -0.27      1.03 o
  -4  -9   6       56.23       60.88      2.11 o
  -3  -9   6       23.85       21.68      1.27 o
  -2  -9   6        0.00        0.56      0.54 o
  -1  -9   6       39.75       38.12      1.24 o
   0  -9   6        6.62        5.73      0.63 o
   1  -9   6        0.60        0.61      0.49 o
   2  -9   6       60.77       53.61      1.70 o
   3  -9   6        1.01        1.15      0.64 o
   4  -9   6        9.61       11.87      1.01 o
   5  -9   6       38.54       41.26      4.90 o
   6  -9   6        0.33       -0.02      1.31 o
   7  -9   6        0.46        0.68      1.02 o
   8  -9   6        0.65        1.77      1.62 o
  -8  -8   6        3.49        4.98      1.43 o
  -7  -8   6       27.43       28.82      3.12 o
  -6  -8   6        3.06        2.57      0.88 o
  -5  -8   6        1.61        1.16      0.77 o
  -4  -8   6        5.00        2.76      0.98 o
  -3  -8   6       15.79       13.68      0.79 o
  -2  -8   6       31.48       35.15      1.18 o
  -1  -8   6        1.97        1.83      0.46 o
   0  -8   6       96.67       94.05      2.17 o
   1  -8   6        2.41        1.58      0.53 o
   2  -8   6        0.38        0.28      0.49 o
   3  -8   6        8.53        7.75      0.82 o
   4  -8   6        4.36        1.57      0.92 o
   5  -8   6       23.42       27.19      2.79 o
   6  -8   6        3.98        5.14      1.44 o
   7  -8   6        1.02        0.23      1.04 o
   8  -8   6        3.35        4.63      2.03 o
  -9  -7   6       28.96       27.14      2.40 o
  -8  -7   6        7.26        8.53      1.62 o
  -7  -7   6        1.29        1.72      0.88 o
  -6  -7   6       40.04       37.59      2.02 o
  -5  -7   6       27.08       23.75      1.17 o
  -4  -7   6       20.19       23.07      1.10 o
  -3  -7   6       17.30       18.99      1.26 o
  -2  -7   6       10.87       10.68      0.71 o
  -1  -7   6        8.36        7.88      0.63 o
   0  -7   6        1.95        1.36      0.46 o
   1  -7   6       63.23       65.57      1.74 o
   2  -7   6       69.00       67.00      1.81 o
   3  -7   6        3.32        4.52      0.65 o
   4  -7   6       18.06       16.09      1.16 o
   5  -7   6        2.27        1.82      0.71 o
   6  -7   6       63.21       70.20      2.89 o
   7  -7   6       61.83       62.94      3.13 o
   8  -7   6        3.03        2.47      1.23 o
  -9  -6   6       15.00       15.93      1.76 o
  -8  -6   6        5.15        5.83      1.00 o
  -7  -6   6       11.93       10.85      0.88 o
  -6  -6   6        0.00       -0.12      0.57 o
  -5  -6   6        9.46        9.50      1.16 o
  -4  -6   6       15.24       12.56      0.87 o
  -3  -6   6        3.01        3.42      0.59 o
  -2  -6   6       79.02       82.26      1.70 o
  -1  -6   6        4.79        3.16      0.44 o
   0  -6   6      317.42      302.19      4.83 o
   1  -6   6        4.07        3.38      0.47 o
   2  -6   6      285.02      266.93      4.21 o
   3  -6   6       88.22       95.73      2.04 o
   4  -6   6       12.14        8.91      0.81 o
   5  -6   6      221.18      211.42      4.24 o
   6  -6   6       34.34       36.43      1.87 o
   7  -6   6       15.94       14.85      1.67 o
   8  -6   6        0.01        1.20      1.48 o
   9  -6   6       12.61       11.09      2.39 o
  -8  -5   6       14.33       13.07      0.95 o
  -7  -5   6        1.81        0.88      0.64 o
  -6  -5   6       53.89       56.95      1.72 o
  -5  -5   6        3.09        2.02      0.99 o
  -4  -5   6        2.08        2.61      0.59 o
  -3  -5   6      113.59      109.04      2.62 o
  -2  -5   6      429.97      419.88      6.58 o
  -1  -5   6      176.79      175.16      2.42 o
   0  -5   6      143.19      131.15      2.66 o
   1  -5   6       16.40       18.18      0.64 o
   2  -5   6      203.30      202.77      3.62 o
   3  -5   6      336.62      323.23      4.96 o
   4  -5   6       13.89       11.39      0.78 o
   5  -5   6      189.62      175.44      3.24 o
   6  -5   6        2.70        1.93      1.00 o
   7  -5   6      162.92      162.18      4.19 o
   8  -5   6       21.47       25.53      2.35 o
   9  -5   6        0.95        4.55      2.00 o
  -9  -4   6        5.33        5.05      1.71 o
  -8  -4   6        0.01       -0.17      0.67 o
  -7  -4   6        0.36       -0.52      0.77 o
  -6  -4   6        1.67        0.58      0.62 o
  -5  -4   6        0.02       -0.35      0.42 o
  -4  -4   6       47.49       46.94      1.62 o
  -3  -4   6      391.78      396.66      6.32 o
  -2  -4   6      377.90      377.92      7.29 o
  -1  -4   6       43.57       39.76      1.03 o
   0  -4   6        3.17        5.40      0.37 o
   1  -4   6       13.42       13.73      0.51 o
   2  -4   6      206.40      216.70      3.44 o
   3  -4   6      346.94      343.77      4.33 o
   4  -4   6      181.84      191.33      3.30 o
   5  -4   6       45.18       42.40      1.37 o
   6  -4   6        5.18        8.26      0.96 o
   7  -4   6       17.28       15.87      1.29 o
   8  -4   6        5.64        6.97      1.56 o
   9  -4   6       21.50       24.55      2.26 o
  10  -4   6        0.96       -1.25      1.25 o
  -9  -3   6        6.47        6.30      1.32 o
  -8  -3   6       30.34       28.13      1.97 o
  -7  -3   6        1.71        1.23      0.64 o
  -6  -3   6       55.99       57.59      1.80 o
  -5  -3   6        3.82        3.67      0.63 o
  -4  -3   6        2.32        3.01      0.52 o
  -3  -3   6      103.54       99.57      1.90 o
  -2  -3   6        7.55        8.91      0.50 o
  -1  -3   6      358.05      350.86      4.55 o
   0  -3   6      586.16      609.74      7.03 o
   1  -3   6        1.40        4.10      0.32 o
   2  -3   6      160.97      166.01      2.73 o
   3  -3   6        7.86       10.74      0.87 o
   4  -3   6      568.43      530.73      6.88 o
   5  -3   6     1055.02     1016.91     12.64 o
   6  -3   6       20.59       17.45      1.66 o
   7  -3   6       10.79       13.60      1.14 o
   8  -3   6       34.15       32.55      1.79 o
   9  -3   6       29.19       28.99      2.90 o
  10  -3   6       10.18        9.55      1.72 o
  11  -3   6        5.60        5.30      2.60 o
  -9  -2   6        0.33       -0.88      0.94 o
  -8  -2   6        0.36        0.80      0.89 o
  -7  -2   6        2.81        3.24      0.72 o
  -6  -2   6        0.34        0.31      0.56 o
  -5  -2   6       29.90       28.69      1.22 o
  -4  -2   6       17.59       15.98      0.85 o
  -3  -2   6       55.49       62.64      1.30 o
  -2  -2   6       91.81       88.48      1.53 o
  -1  -2   6      114.25      122.01      1.90 o
   0  -2   6       98.02       86.52      1.81 o
   1  -2   6       40.10       35.83      0.86 o
   2  -2   6       73.17       70.72      1.21 o
   3  -2   6      496.46      494.24      5.96 o
   4  -2   6        1.19        1.43      0.34 o
   5  -2   6        3.29        6.01      0.57 o
   6  -2   6      213.01      195.39      3.74 o
   7  -2   6        4.72        4.60      0.83 o
   8  -2   6      215.87      201.89      5.99 o
   9  -2   6       16.84       16.18      1.83 o
  10  -2   6        9.06        9.68      2.33 o
  11  -2   6        5.60        9.20      2.39 o
  -9  -1   6       11.23        9.56      2.43 o
  -8  -1   6       48.82       51.55      2.33 o
  -7  -1   6       16.77       19.97      1.47 o
  -6  -1   6       43.89       42.12      1.41 o
  -5  -1   6        3.97        2.69      0.53 o
  -4  -1   6        0.34        1.01      0.46 o
  -3  -1   6      552.54      560.32      6.50 o
  -2  -1   6      113.34      110.69      1.81 o
  -1  -1   6       59.31       54.61      1.22 o
   0  -1   6      115.10      102.64      1.82 o
   1  -1   6      314.62      317.17      4.13 o
   2  -1   6     1721.45     1715.43     20.44 o
   3  -1   6       79.06       93.95      1.50 o
   4  -1   6      196.13      196.03      2.88 o
   5  -1   6      676.47      652.64      9.98 o
   6  -1   6        5.30        4.46      0.90 o
   7  -1   6       60.76       61.16      1.86 o
   8  -1   6        9.37        7.45      1.33 o
   9  -1   6        0.05       -0.82      0.97 o
  10  -1   6       88.89       92.02      5.71 o
  11  -1   6        3.51        4.95      1.59 o
  -9   0   6        4.27        2.13      1.02 o
  -8   0   6        6.31        7.54      1.22 o
  -7   0   6        8.81       10.50      1.20 o
  -6   0   6        4.93        2.15      0.86 o
  -5   0   6       97.73       89.79      1.84 o
  -4   0   6        8.34        9.03      0.68 o
  -3   0   6      207.06      202.91      2.97 o
  -2   0   6       13.22       14.76      0.66 o
  -1   0   6      638.83      611.73      7.51 o
   0   0   6      471.67      458.36      6.29 o
   1   0   6      189.14      196.59      2.56 o
   2   0   6      439.76      481.34      5.62 o
   3   0   6      728.97      757.46      8.74 o
   4   0   6      116.87      119.77      1.79 o
   5   0   6       75.60       68.29      1.39 o
   6   0   6      238.50      215.72      3.95 o
   7   0   6      106.55      107.95      2.50 o
   8   0   6       53.37       57.92      2.15 o
   9   0   6       53.58       62.17      3.08 o
  10   0   6       18.42       21.90      2.04 o
  11   0   6        0.01        0.22      1.16 o
  -9   1   6        2.09        0.82      1.37 o
  -8   1   6       21.50       22.40      1.72 o
  -7   1   6        2.53        0.82      0.83 o
  -6   1   6       62.86       57.71      3.31 o
  -5   1   6       60.82       65.75      1.56 o
  -4   1   6       36.98       35.63      1.20 o
  -3   1   6      187.59      160.03      2.49 o
  -2   1   6       68.12       60.06      1.23 o
  -1   1   6       74.74       84.52      1.62 o
   0   1   6      593.11      593.62      7.29 o
   1   1   6        0.36        0.60      0.29 o
   2   1   6     1067.55     1038.53     11.58 o
   3   1   6      481.59      478.91      5.61 o
   4   1   6        0.10        0.79      0.50 o
   5   1   6       51.90       50.54      1.05 o
   6   1   6      359.71      329.66      5.51 o
   7   1   6      114.17      100.72      2.75 o
   8   1   6        0.60       -0.65      0.90 o
   9   1   6       38.10       37.35      1.85 o
  10   1   6       42.67       42.83      3.54 o
  11   1   6        0.32       -0.35      1.48 o
  -9   2   6        4.04        4.21      1.53 o
  -8   2   6        0.63        0.33      1.09 o
  -7   2   6        0.75        1.28      1.11 o
  -6   2   6       59.14       61.86      2.01 o
  -5   2   6       11.31       12.26      0.97 o
  -4   2   6       82.24       82.93      1.72 o
  -3   2   6       27.97       31.58      0.87 o
  -2   2   6      359.83      361.75      4.75 o
  -1   2   6        0.03        0.24      0.23 o
   0   2   6      413.41      444.99      7.24 o
   1   2   6        1.91        5.82      0.73 o
   2   2   6       57.02       53.99      0.98 o
   3   2   6       50.94       50.60      0.94 o
   4   2   6       88.72       85.45      1.36 o
   5   2   6      193.84      184.61      2.52 o
   6   2   6      657.12      618.54      8.68 o
   7   2   6      129.16      125.78      3.14 o
   8   2   6       55.02       52.37      1.97 o
   9   2   6        1.94        3.54      0.88 o
  10   2   6        1.37       -1.53      1.53 o
  11   2   6       31.62       33.04      3.49 o
  -8   3   6       13.36       14.43      1.62 o
  -7   3   6        0.07       -0.80      0.80 o
  -6   3   6        0.29        0.29      0.66 o
  -5   3   6      149.16      159.27      3.45 o
  -4   3   6        3.67        3.35      0.69 o
  -3   3   6        4.32        3.35      0.49 o
  -2   3   6       66.96       64.72      1.76 o
  -1   3   6       66.17       52.97      1.05 o
   0   3   6       67.26       63.64      1.44 o
   1   3   6      119.44      124.08      1.93 o
   2   3   6      268.15      254.62      3.40 o
   3   3   6      369.36      373.81      4.84 o
   4   3   6        4.65        4.69      0.33 o
   5   3   6       87.08       72.39      1.37 o
   6   3   6       24.16       14.48      0.94 o
   7   3   6      241.45      207.44      4.46 o
   8   3   6      110.87      113.90      3.02 o
   9   3   6       26.56       22.09      1.72 o
  10   3   6        0.69       -1.06      1.74 o
  11   3   6        1.90        2.64      1.73 o
  -8   4   6        0.04        0.03      2.33 o
  -7   4   6        0.45        1.42      1.33 o
  -6   4   6       11.30        8.64      1.04 o
  -5   4   6       38.19       38.42      1.57 o
  -4   4   6       10.39        9.57      0.88 o
  -3   4   6       10.96       12.86      0.80 o
  -2   4   6       69.30       57.46      1.39 o
  -1   4   6        8.66       11.93      0.49 o
   0   4   6      123.30      122.75      1.93 o
   1   4   6        4.05        5.33      0.49 o
   2   4   6        2.21        3.57      0.31 o
   3   4   6     1244.69     1241.50     13.52 o
   4   4   6       65.45       55.40      1.05 o
   5   4   6        6.19        8.56      0.90 o
   6   4   6      178.42      192.29      4.81 o
   7   4   6        1.68        0.11      0.56 o
   8   4   6       69.14       66.35      4.39 o
   9   4   6        6.83        7.32      1.46 o
  10   4   6       39.32       39.53      2.35 o
  11   4   6       59.82       61.96      3.10 o
  -7   5   6        1.92        0.36      1.53 o
  -6   5   6        4.58        4.48      1.10 o
  -5   5   6       28.60       26.25      1.60 o
  -4   5   6       21.10       17.71      1.11 o
  -3   5   6       13.93       16.11      1.00 o
  -2   5   6        4.07        3.78      0.61 o
  -1   5   6        0.65        0.54      0.33 o
   0   5   6      613.94      611.49      6.78 o
   1   5   6       21.48       25.08      0.75 o
   2   5   6        1.22        1.68      0.29 o
   3   5   6      699.20      698.98      7.82 o
   4   5   6      102.37       97.27      1.74 o
   5   5   6      315.42      294.46      5.20 o
   6   5   6        3.95        5.15      0.63 o
   7   5   6       32.01       29.73      1.60 o
   8   5   6      187.64      172.95      4.85 o
   9   5   6        0.23       -0.29      1.00 o
  10   5   6       22.98       23.70      1.84 o
  11   5   6        2.33        0.58      1.41 o
  -7   6   6        0.00        0.21      1.01 o
  -6   6   6       11.65       12.74      1.43 o
  -5   6   6        5.84        4.27      1.30 o
  -4   6   6       52.35       50.13      2.10 o
  -3   6   6        4.26        2.28      0.64 o
  -2   6   6        1.56        1.79      0.56 o
  -1   6   6       12.63        9.19      0.72 o
   0   6   6      108.18       94.49      1.67 o
   1   6   6       62.41       57.71      1.30 o
   2   6   6      113.94      124.16      2.38 o
   3   6   6      108.17      111.26      2.18 o
   4   6   6      252.86      237.38      3.58 o
   5   6   6        0.00        0.40      0.64 o
   6   6   6       13.15       11.97      0.98 o
   7   6   6        0.45       -0.58      1.07 o
   8   6   6        3.37        2.93      0.85 o
   9   6   6       27.84       26.95      2.18 o
  10   6   6        8.47       11.66      1.39 o
  11   6   6        1.09        1.27      1.18 o
  -7   7   6       11.63       15.65      1.98 o
  -6   7   6        0.20       -0.25      0.89 o
  -5   7   6        2.19        1.72      1.03 o
  -4   7   6        5.62        4.44      0.98 o
  -3   7   6       72.91       83.66      2.27 o
  -2   7   6       47.03       51.35      1.61 o
  -1   7   6        4.19        3.32      0.57 o
   0   7   6       18.87       18.68      0.91 o
   1   7   6       66.21       63.20      1.40 o
   2   7   6       42.91       45.45      1.11 o
   3   7   6       31.02       29.00      0.93 o
   4   7   6        4.84        3.29      0.40 o
   5   7   6      114.47      116.14      2.64 o
   6   7   6        4.33        4.58      0.74 o
   7   7   6        0.95        1.68      1.16 o
   8   7   6        0.35       -0.67      0.67 o
   9   7   6       14.73       13.67      1.31 o
  10   7   6        6.69        6.71      1.22 o
  -7   8   6        2.15        5.85      2.03 o
  -6   8   6        5.68        6.49      1.24 o
  -5   8   6        0.03        0.18      0.93 o
  -4   8   6        3.83        2.62      0.98 o
  -3   8   6        2.44        1.83      0.69 o
  -2   8   6        0.29        0.71      0.58 o
  -1   8   6       10.69       11.22      0.84 o
   0   8   6        6.90        8.84      0.71 o
   1   8   6      263.69      245.11      4.82 o
   2   8   6       14.01       12.53      0.69 o
   3   8   6        1.83        2.49      0.63 o
   4   8   6        2.79        2.71      0.50 o
   5   8   6        9.55       10.59      0.88 o
   6   8   6       49.27       49.53      3.81 o
   7   8   6       19.70       22.63      1.38 o
   8   8   6        4.04        4.92      0.91 o
   9   8   6       89.05       89.57      5.47 o
  10   8   6        1.50        1.77      1.05 o
  -6   9   6        3.33        6.46      1.92 o
  -5   9   6        1.96        2.63      1.17 o
  -4   9   6        0.44        0.20      1.09 o
  -3   9   6        6.05        7.18      1.05 o
  -2   9   6       60.41       72.69      2.39 o
  -1   9   6       34.60       36.54      1.60 o
   0   9   6        1.83        1.34      0.72 o
   1   9   6        1.51        1.38      0.52 o
   2   9   6       39.68       40.32      1.75 o
   3   9   6       18.62       23.97      1.10 o
   4   9   6        7.31        8.41      0.69 o
   5   9   6        0.82       -0.24      0.41 o
   6   9   6        0.09       -0.54      0.54 o
   7   9   6       36.95       33.53      1.62 o
   8   9   6        0.01        0.75      0.95 o
   9   9   6        4.48        2.75      1.00 o
  -5  10   6        0.05        2.20      1.71 o
  -4  10   6        3.48        3.89      1.20 o
  -3  10   6        2.26        3.00      0.95 o
  -2  10   6       22.47       22.42      1.58 o
  -1  10   6        7.94        9.22      0.97 o
   0  10   6       12.27       12.06      0.94 o
   1  10   6       35.18       32.04      1.72 o
   2  10   6        0.04       -0.72      0.75 o
   3  10   6       16.30       20.56      1.38 o
   4  10   6       88.76       81.43      6.24 o
   5  10   6        6.03        6.80      0.78 o
   6  10   6       46.04       45.43      1.79 o
   7  10   6       23.25       23.07      1.36 o
   8  10   6        3.69        3.28      0.72 o
   9  10   6       19.24       24.33      2.17 o
  -3  11   6        3.86        2.09      1.12 o
  -2  11   6        0.91       -0.48      0.75 o
  -1  11   6        0.27        0.28      1.14 o
   0  11   6        0.16        0.61      1.04 o
   1  11   6        0.27        1.33      0.81 o
   2  11   6       12.59       13.87      3.87 o
   3  11   6        0.64       -0.06      0.83 o
   4  11   6       15.79       18.82      1.26 o
   5  11   6        4.87        3.57      0.71 o
   6  11   6        8.76       10.53      1.98 o
   7  11   6        0.01        0.05      0.55 o
  -2  12   6        0.01       -1.24      1.24 o
  -1  12   6        3.90        3.62      1.07 o
   0  12   6       11.82        9.19      1.23 o
   1  12   6        3.88        5.07      1.03 o
   2  12   6        5.63        5.93      1.48 o
   3  12   6       15.02       16.23      1.21 o
   4  12   6        3.45        3.81      0.76 o
   5  12   6        0.00        0.91      0.59 o
   6  12   6       35.62       34.90      2.18 o
  -2  13   6        2.32        2.99      1.41 o
  -1  13   6        1.86        3.05      1.30 o
   0  13   6        1.53        3.17      1.18 o
   1  13   6        4.35        5.92      1.03 o
   2  13   6        4.22        4.92      0.88 o
   3  13   6        2.49        2.82      0.76 o
   4  13   6        2.14        2.01      0.98 o
  -3 -12   7       13.31       13.70      1.27 o
  -2 -12   7        0.02        0.82      0.76 o
  -1 -12   7       18.70       17.54      1.49 o
   0 -12   7       34.91       36.75      2.17 o
   1 -12   7        0.69       -0.72      0.88 o
   2 -12   7        3.52        3.39      1.18 o
   3 -12   7        0.21        1.21      1.54 o
  -4 -11   7        0.24        1.31      0.72 o
  -3 -11   7        0.00        0.35      0.74 o
  -2 -11   7        0.00       -0.52      0.78 o
  -1 -11   7        3.70        5.64      1.05 o
   0 -11   7        0.01        0.18      0.82 o
   1 -11   7        1.84        1.05      0.93 o
   2 -11   7        0.18        0.61      0.94 o
   3 -11   7        0.49        0.19      0.74 o
   4 -11   7        0.04        0.06      0.83 o
   5 -11   7        3.63        7.25      1.58 o
  -6 -10   7        9.67       11.82      1.80 o
  -5 -10   7        3.08        4.39      0.93 o
  -4 -10   7       50.06       55.59      2.42 o
  -3 -10   7       23.33       23.55      3.40 o
  -2 -10   7        0.50        0.95      0.76 o
  -1 -10   7       26.06       26.23      2.20 o
   0 -10   7       10.27        8.12      1.13 o
   1 -10   7        0.97        0.01      0.59 o
   2 -10   7        6.69        7.25      0.91 o
   3 -10   7       12.64        9.52      1.04 o
   4 -10   7        0.34        0.82      0.75 o
   5 -10   7        0.01       -0.40      0.89 o
   6 -10   7        0.48        0.45      1.44 o
  -7  -9   7        0.10        2.51      1.24 o
  -6  -9   7        0.44        1.52      0.82 o
  -5  -9   7        3.37        3.36      0.95 o
  -4  -9   7        1.52        0.51      0.78 o
  -3  -9   7        0.00        0.80      0.62 o
  -2  -9   7        5.97        7.72      1.41 o
  -1  -9   7        8.72        7.44      0.70 o
   0  -9   7       11.41        9.82      0.80 o
   1  -9   7        0.39        0.42      0.52 o
   2  -9   7       28.03       37.60      1.49 o
   3  -9   7       15.74       15.00      1.05 o
   4  -9   7        0.91        0.36      0.75 o
   5  -9   7        3.20        2.12      1.21 o
   6  -9   7        0.34        1.23      1.03 o
   7  -9   7        0.17        1.73      1.52 o
  -7  -8   7        0.00       -0.57      0.82 o
  -6  -8   7        7.57       11.81      1.34 o
  -5  -8   7       16.24       17.21      3.38 o
  -4  -8   7       23.92       23.70      1.39 o
  -3  -8   7       44.76       45.09      1.45 o
  -2  -8   7        1.17        1.37      0.50 o
  -1  -8   7       44.63       55.67      1.84 o
   0  -8   7      165.48      157.39      3.23 o
   1  -8   7        0.37        1.00      0.52 o
   2  -8   7        4.75        4.12      0.67 o
   3  -8   7        0.00        0.02      0.55 o
   4  -8   7        0.00       -0.21      0.59 o
   5  -8   7       10.54        7.41      1.13 o
   6  -8   7        1.24        1.10      1.05 o
   7  -8   7        6.85        7.42      1.34 o
   8  -8   7        0.02       -1.48      1.48 o
  -8  -7   7        3.13        2.25      1.31 o
  -7  -7   7        0.17       -0.09      0.88 o
  -6  -7   7        5.30        5.16      2.26 o
  -5  -7   7       38.59       38.78      1.57 o
  -4  -7   7        2.15        0.07      0.55 o
  -3  -7   7       38.23       36.58      1.34 o
  -2  -7   7      110.63      101.91      2.36 o
  -1  -7   7       28.60       22.41      1.05 o
   0  -7   7      105.43       97.54      2.77 o
   1  -7   7       17.21       13.50      0.85 o
   2  -7   7        2.13        2.22      0.57 o
   3  -7   7       41.19       43.84      1.55 o
   4  -7   7        9.79        8.97      0.89 o
   5  -7   7        0.49        0.01      0.91 o
   6  -7   7        2.03        2.03      0.97 o
   7  -7   7        4.47        4.64      1.28 o
   8  -7   7       27.94       28.03      2.25 o
  -8  -6   7       30.47       34.68      2.27 o
  -7  -6   7        6.87        6.29      1.24 o
  -6  -6   7        2.51        2.49      0.72 o
  -5  -6   7       23.54       20.45      1.21 o
  -4  -6   7       12.53       12.59      0.94 o
  -3  -6   7      386.90      370.62      7.04 o
  -2  -6   7       96.93       87.90      2.14 o
  -1  -6   7        6.61        4.40      0.57 o
   0  -6   7        0.87        2.39      0.50 o
   1  -6   7       80.80       86.18      2.09 o
   2  -6   7       45.98       41.62      1.41 o
   3  -6   7        1.51        0.35      0.54 o
   4  -6   7       12.48       11.89      0.94 o
   5  -6   7       40.44       42.24      1.93 o
   6  -6   7        5.34        6.49      1.10 o
   7  -6   7        3.68        4.06      1.22 o
   8  -6   7        4.75        6.97      1.52 o
  -8  -5   7        3.14        2.57      0.72 o
  -7  -5   7       10.20        8.98      0.92 o
  -6  -5   7        3.83        2.51      0.76 o
  -5  -5   7        3.44        4.82      0.78 o
  -4  -5   7       39.10       40.58      1.59 o
  -3  -5   7      275.84      275.58      5.51 o
  -2  -5   7        6.75        6.36      0.74 o
  -1  -5   7        2.63        3.15      0.54 o
   0  -5   7      178.85      182.04      3.07 o
   1  -5   7       11.88        7.54      0.58 o
   2  -5   7       81.68       67.20      1.60 o
   3  -5   7       90.63       87.72      1.96 o
   4  -5   7      305.63      272.09      4.48 o
   5  -5   7        9.39        9.37      0.92 o
   6  -5   7       44.58       39.82      3.19 o
   7  -5   7        0.77        0.79      1.00 o
   8  -5   7       48.37       57.51      3.63 o
   9  -5   7        1.92        0.62      1.59 o
  -8  -4   7       13.98       17.04      2.20 o
  -7  -4   7       12.85       11.19      1.00 o
  -6  -4   7       62.34       60.66      1.89 o
  -5  -4   7       47.39       42.21      1.72 o
  -4  -4   7       21.08       22.06      1.22 o
  -3  -4   7      374.36      372.93      7.09 o
  -2  -4   7      248.33      246.34      4.96 o
  -1  -4   7        7.13        8.16      0.69 o
   0  -4   7       55.20       59.15      1.27 o
   1  -4   7       81.24       71.35      1.44 o
   2  -4   7       49.87       48.36      1.29 o
   3  -4   7      174.50      156.83      2.84 o
   4  -4   7      302.44      301.87      4.80 o
   5  -4   7       27.25       25.34      1.26 o
   6  -4   7        1.89        1.21      0.68 o
   7  -4   7       11.24       10.64      1.28 o
   8  -4   7        3.11        1.15      1.78 o
   9  -4   7       17.87       13.75      2.58 o
  -8  -3   7        0.80        0.37      1.05 o
  -7  -3   7       34.08       33.41      1.52 o
  -6  -3   7       20.51       21.38      1.06 o
  -5  -3   7       91.12       95.78      2.14 o
  -4  -3   7        0.20       -0.20      0.52 o
  -3  -3   7        0.13        0.21      0.55 o
  -2  -3   7      212.00      203.68      3.68 o
  -1  -3   7       64.27       60.60      1.38 o
   0  -3   7        1.76        0.85      0.28 o
   1  -3   7       87.28       78.35      1.37 o
   2  -3   7       11.10       13.12      0.56 o
   3  -3   7      304.65      286.13      4.45 o
   4  -3   7        5.15        5.59      0.60 o
   5  -3   7       17.01       15.51      1.02 o
   6  -3   7      156.61      159.00      4.22 o
   7  -3   7        0.96        1.64      0.79 o
   8  -3   7        9.53        7.70      1.39 o
   9  -3   7       22.23       23.37      3.84 o
  10  -3   7        1.23       -0.37      1.10 o
  -8  -2   7       21.19       22.17      1.94 o
  -7  -2   7        0.11       -0.21      0.71 o
  -6  -2   7       40.74       36.91      1.39 o
  -5  -2   7      193.70      183.37      3.33 o
  -4  -2   7        4.96        5.71      0.67 o
  -3  -2   7        3.03        1.65      0.50 o
  -2  -2   7        7.14        5.62      0.60 o
  -1  -2   7       31.05       32.47      1.43 o
   0  -2   7      513.33      516.78      8.14 o
   1  -2   7      224.09      233.73      3.32 o
   2  -2   7        2.79        3.01      0.37 o
   3  -2   7      119.79      130.37      2.00 o
   4  -2   7      121.89      121.90      2.10 o
   5  -2   7        9.25       10.64      0.78 o
   6  -2   7        0.48        0.20      0.71 o
   7  -2   7        1.28        0.76      0.69 o
   8  -2   7       55.53       56.88      2.91 o
   9  -2   7       31.94       30.70      2.32 o
  10  -2   7        2.47        0.97      1.28 o
  11  -2   7        2.80        7.00      2.34 o
  -9  -1   7        0.68        0.86      1.64 o
  -8  -1   7        0.49        0.52      0.87 o
  -7  -1   7        9.03        9.65      1.21 o
  -6  -1   7       28.97       28.66      2.21 o
  -5  -1   7       38.61       40.50      1.36 o
  -4  -1   7        5.43        6.27      0.62 o
  -3  -1   7        7.55       10.15      0.76 o
  -2  -1   7      538.86      518.89      7.23 o
  -1  -1   7      305.97      300.80      4.46 o
   0  -1   7      142.67      132.63      2.28 o
   1  -1   7       14.66       13.63      0.57 o
   2  -1   7       46.49       48.99      1.08 o
   3  -1   7      331.38      314.94      4.01 o
   4  -1   7      211.87      201.77      2.81 o
   5  -1   7       22.13       19.00      0.97 o
   6  -1   7      103.71      108.48      2.51 o
   7  -1   7        6.01        6.71      0.91 o
   8  -1   7      114.14      111.03      4.07 o
   9  -1   7       40.62       44.92      4.18 o
  10  -1   7        0.39        0.29      1.18 o
  11  -1   7       49.18       59.20      5.91 o
  -9   0   7        0.43        0.21      1.17 o
  -8   0   7        4.61        3.13      1.04 o
  -7   0   7        3.64        4.24      1.08 o
  -6   0   7        3.71        3.25      0.94 o
  -5   0   7       25.07       20.66      1.36 o
  -4   0   7        0.02       -0.03      0.41 o
  -3   0   7        5.24        4.89      0.55 o
  -2   0   7       12.23       11.13      0.77 o
  -1   0   7        0.97        2.89      0.88 o
   0   0   7      107.14       93.99      1.90 o
   1   0   7       13.33       17.27      1.14 o
   2   0   7      106.16      110.69      1.69 o
   3   0   7      220.86      232.03      3.33 o
   4   0   7       16.95       21.09      0.69 o
   5   0   7      615.40      579.51      8.22 o
   6   0   7        2.21        3.26      0.58 o
   7   0   7       70.09       72.65      2.34 o
   8   0   7      118.48      116.58      4.13 o
   9   0   7        5.13        6.64      1.44 o
  10   0   7        5.06        3.49      1.65 o
  11   0   7        0.84        0.20      1.63 o
  -9   1   7        1.35        1.92      1.77 o
  -8   1   7        3.03        4.32      1.16 o
  -7   1   7        7.87        9.51      1.30 o
  -6   1   7        4.49        2.63      0.93 o
  -5   1   7       76.10       69.04      2.07 o
  -4   1   7      156.29      159.95      2.97 o
  -3   1   7        1.59        3.29      0.92 o
  -2   1   7      412.49      390.18      5.65 o
  -1   1   7      176.43      175.24      2.89 o
   0   1   7      464.91      463.45      6.46 o
   1   1   7      344.29      349.14      5.36 o
   2   1   7      185.12      194.15      2.59 o
   3   1   7      714.58      691.95     11.16 o
   4   1   7      993.38      993.96     11.25 o
   5   1   7      186.59      169.60      2.90 o
   6   1   7       89.49       97.43      2.26 o
   7   1   7        7.81        5.85      0.82 o
   8   1   7       37.04       30.23      1.56 o
   9   1   7      260.13      277.00      7.65 o
  10   1   7        0.96       -0.91      1.60 o
  11   1   7        0.53        2.14      1.69 o
  -8   2   7        1.13       -0.71      1.02 o
  -7   2   7        7.74        7.82      1.28 o
  -6   2   7        4.28        2.59      0.97 o
  -5   2   7        0.15       -0.59      0.59 o
  -4   2   7       33.50       38.09      1.61 o
  -3   2   7       14.50       10.87      0.74 o
  -2   2   7      183.46      176.19      2.97 o
  -1   2   7      176.21      169.32      3.16 o
   0   2   7        4.37        2.36      0.34 o
   1   2   7      173.45      189.07      2.75 o
   2   2   7        0.40        0.88      0.32 o
   3   2   7      330.34      313.58      5.05 o
   4   2   7        3.01        4.01      0.42 o
   5   2   7        3.53        4.46      0.52 o
   6   2   7      115.54      121.37      3.02 o
   7   2   7        3.95        4.95      0.81 o
   8   2   7        1.48        1.68      0.74 o
   9   2   7        0.47        1.65      1.09 o
  10   2   7       11.75       12.53      2.66 o
  11   2   7        1.37        1.90      1.55 o
  -8   3   7       11.36       12.11      2.85 o
  -7   3   7        1.28        1.31      0.99 o
  -6   3   7        0.30        0.45      0.85 o
  -5   3   7      123.93      121.63      3.00 o
  -4   3   7      431.99      414.49      6.28 o
  -3   3   7      126.28      129.96      2.30 o
  -2   3   7       76.95       77.73      1.75 o
  -1   3   7       30.61       32.71      0.95 o
   0   3   7      197.17      199.79      2.68 o
   1   3   7     1078.05     1052.95     12.60 o
   2   3   7        3.35        3.72      0.44 o
   3   3   7       47.98       51.16      1.33 o
   4   3   7       30.79       28.86      0.94 o
   5   3   7        4.88        4.86      0.62 o
   6   3   7      467.96      474.56      8.77 o
   7   3   7       14.92       14.50      1.07 o
   8   3   7        4.03        0.71      0.71 o
   9   3   7      162.58      165.59      5.12 o
  10   3   7        0.46       -0.78      1.38 o
  11   3   7        0.16        0.94      1.52 o
  -7   4   7        2.04        2.43      1.51 o
  -6   4   7        9.38        9.03      1.29 o
  -5   4   7       21.12       23.40      1.36 o
  -4   4   7        1.64        1.60      0.61 o
  -3   4   7        0.60        1.37      0.48 o
  -2   4   7       59.53       59.49      1.52 o
  -1   4   7       24.21       21.51      0.87 o
   0   4   7      114.03      110.91      2.01 o
   1   4   7        1.60        4.03      0.79 o
   2   4   7       13.50       12.02      0.52 o
   3   4   7      719.20      733.09     10.25 o
   4   4   7        0.14       -0.43      0.44 o
   5   4   7       40.69       34.02      1.33 o
   6   4   7        2.24        3.13      0.64 o
   7   4   7        6.39        5.30      0.78 o
   8   4   7        9.80        4.96      1.50 o
   9   4   7        5.70        7.71      1.68 o
  10   4   7       37.88       40.24      2.42 o
  -7   5   7       13.79       15.62      2.00 o
  -6   5   7       25.81       30.96      2.00 o
  -5   5   7       20.13       20.77      1.62 o
  -4   5   7        7.16        7.23      1.19 o
  -3   5   7      108.45      104.11      2.56 o
  -2   5   7      154.80      147.31      2.73 o
  -1   5   7       38.06       45.55      1.27 o
   0   5   7        3.41        2.15      0.47 o
   1   5   7      305.19      304.46      5.42 o
   2   5   7       16.03       18.05      0.86 o
   3   5   7        0.12        0.43      0.49 o
   4   5   7       65.41       63.01      1.60 o
   5   5   7       10.54       16.20      0.93 o
   6   5   7      283.82      268.90      6.57 o
   7   5   7       46.69       46.91      2.11 o
   8   5   7       15.54       13.34      1.31 o
   9   5   7       57.40       60.59      2.69 o
  10   5   7        0.24        0.24      0.95 o
  11   5   7       38.60       34.74      3.12 o
  -6   6   7        2.06        1.17      1.00 o
  -5   6   7       15.23       19.57      1.60 o
  -4   6   7        4.42        5.43      1.09 o
  -3   6   7       28.66       23.32      1.45 o
  -2   6   7        5.72        5.61      0.75 o
  -1   6   7        0.24       -0.06      0.46 o
   0   6   7       75.36       76.39      1.89 o
   1   6   7       55.90       49.71      1.43 o
   2   6   7       96.67       94.04      4.00 o
   3   6   7       10.05        9.61      0.64 o
   4   6   7        3.25        5.47      0.56 o
   5   6   7        5.84        5.89      0.82 o
   6   6   7       12.49        9.06      0.97 o
   7   6   7       76.21       80.02      2.84 o
   8   6   7       30.22       27.85      1.71 o
   9   6   7        3.83        3.31      1.03 o
  10   6   7       89.98      102.18      3.72 o
  11   6   7        0.50        1.29      1.11 o
  -6   7   7       12.29       10.97      2.05 o
  -5   7   7       14.51       15.57      1.51 o
  -4   7   7       12.29       16.43      1.42 o
  -3   7   7        0.28       -0.05      0.64 o
  -2   7   7       22.19       20.29      1.13 o
  -1   7   7      102.73      108.64      2.51 o
   0   7   7        6.27        5.58      0.89 o
   1   7   7        1.14        2.11      0.53 o
   2   7   7        2.31        1.35      0.50 o
   3   7   7       27.02       27.51      2.14 o
   4   7   7      207.68      202.56      5.80 o
   5   7   7       16.92       16.39      1.31 o
   6   7   7        0.39        0.57      0.97 o
   7   7   7      196.35      194.00      5.35 o
   8   7   7        1.27        0.76      0.79 o
   9   7   7        0.39       -0.73      0.73 o
  10   7   7       11.90       10.76      1.71 o
  -6   8   7        0.52       -0.06      1.11 o
  -5   8   7        0.81        0.16      0.87 o
  -4   8   7        0.01        2.11      1.32 o
  -3   8   7        4.60        3.55      0.82 o
  -2   8   7       12.39        9.08      0.94 o
  -1   8   7        3.60        4.52      0.70 o
   0   8   7       26.49       28.78      1.38 o
   1   8   7       18.00       20.93      1.13 o
   2   8   7       12.13       11.96      0.86 o
   3   8   7        1.59        0.57      0.46 o
   4   8   7       44.04       45.26      1.88 o
   5   8   7       27.81       30.49      1.55 o
   6   8   7        0.06        0.74      0.61 o
   7   8   7       46.57       50.92      2.15 o
   8   8   7        0.68        0.78      0.76 o
   9   8   7        2.54        3.60      0.93 o
  -5   9   7        0.62        0.15      1.48 o
  -4   9   7       18.40       21.28      1.97 o
  -3   9   7        8.06       10.45      1.58 o
  -2   9   7        9.01        8.99      1.18 o
  -1   9   7       37.90       36.10      1.66 o
   0   9   7        1.18        1.80      0.68 o
   1   9   7        0.67        2.43      0.66 o
   2   9   7        0.21       -0.47      0.47 o
   3   9   7        0.10       -0.45      0.59 o
   4   9   7       91.98       91.63      3.16 o
   5   9   7        3.00        4.92      0.80 o
   6   9   7        0.11        0.75      0.65 o
   7   9   7        8.84        7.03      1.63 o
   8   9   7        0.54       -0.08      0.78 o
   9   9   7       30.90       36.64      1.94 o
  -4  10   7        1.52        2.68      1.16 o
  -3  10   7        0.08        0.63      1.16 o
  -2  10   7        0.05       -0.76      0.76 o
  -1  10   7        0.93        2.22      0.78 o
   0  10   7        0.02        0.59      0.65 o
   1  10   7        3.72        6.66      1.06 o
   2  10   7       18.02       19.89      1.40 o
   3  10   7        3.43        1.04      0.74 o
   4  10   7        1.75        1.87      1.06 o
   5  10   7       18.46       16.86      1.23 o
   6  10   7       46.18       51.28      2.06 o
   7  10   7        7.23        9.60      1.03 o
   8  10   7       15.85       15.70      1.21 o
  -3  11   7        0.69       -0.02      1.19 o
  -2  11   7        6.73        7.33      1.13 o
  -1  11   7        0.00        0.18      0.91 o
   0  11   7        0.45        0.54      0.88 o
   1  11   7       38.56       49.25      3.24 o
   2  11   7       17.00       23.42      1.62 o
   3  11   7       31.35       24.84      2.17 o
   4  11   7       13.85       13.70      1.40 o
   5  11   7        0.77        2.05      0.68 o
   6  11   7        0.56        0.10      0.58 o
   7  11   7        0.85        1.25      0.66 o
   8  11   7       13.68       16.76      1.71 o
  -2  12   7        2.59        3.92      1.76 o
  -1  12   7        3.44        3.57      1.65 o
   0  12   7        4.18        1.09      1.87 o
   1  12   7        8.82       13.14      1.38 o
   2  12   7       23.07       22.07      1.57 o
   3  12   7        5.22        7.42      1.02 o
   4  12   7        0.07        0.47      0.63 o
   5  12   7        3.93        3.55      0.76 o
   6  12   7        1.75        1.33      0.98 o
   3  13   7        1.29        1.87      1.30 o
   4  13   7        0.64        2.67      1.14 o
  -1 -12   8       10.21        9.60      1.75 o
   0 -12   8        4.89        3.94      1.37 o
   1 -12   8        0.52        0.83      1.21 o
   2 -12   8        5.12        4.54      1.71 o
  -3 -11   8        3.81        4.61      0.97 o
  -2 -11   8        0.57        1.61      0.92 o
  -1 -11   8       24.07       29.42      1.97 o
   0 -11   8       17.61       19.34      2.12 o
   1 -11   8        1.17        0.50      0.99 o
   2 -11   8        5.37        5.73      1.18 o
   3 -11   8        0.02        1.41      0.91 o
   4 -11   8        4.66        6.81      1.52 o
  -5 -10   8        4.76        6.66      1.47 o
  -4 -10   8       17.49       17.42      1.52 o
  -3 -10   8        0.81        1.10      0.88 o
  -2 -10   8        6.49        4.35      1.01 o
  -1 -10   8        0.82        0.97      0.90 o
   0 -10   8       17.96       24.35      1.74 o
   1 -10   8       18.23       18.29      1.20 o
   2 -10   8        4.66        5.08      0.88 o
   3 -10   8        0.00       -0.71      0.71 o
   4 -10   8       13.88       19.90      1.75 o
   5 -10   8        2.95        3.73      1.05 o
  -6  -9   8        3.41        4.42      1.35 o
  -5  -9   8        0.02       -0.61      0.78 o
  -4  -9   8        1.84        2.02      0.93 o
  -3  -9   8       21.43       23.86      1.67 o
  -2  -9   8        0.03        0.59      0.78 o
  -1  -9   8        0.01        1.00      0.56 o
   0  -9   8        5.71        4.63      0.70 o
   1  -9   8        0.01       -0.11      0.53 o
   2  -9   8       11.85       14.45      1.04 o
   3  -9   8       10.11        6.89      0.98 o
   4  -9   8        8.18       10.26      1.38 o
   5  -9   8        0.19       -0.87      0.87 o
   6  -9   8        3.28        3.86      1.43 o
   7  -9   8        1.65       -0.06      1.47 o
  -7  -8   8       22.94       22.99      2.62 o
  -6  -8   8       14.28       14.28      1.51 o
  -5  -8   8        7.15        9.55      1.28 o
  -4  -8   8        5.78        7.03      1.21 o
  -3  -8   8       10.99       15.33      1.32 o
  -2  -8   8       35.12       32.36      1.32 o
  -1  -8   8        5.44        3.68      0.68 o
   0  -8   8        5.66        5.94      0.81 o
   1  -8   8        0.03        0.15      0.51 o
   2  -8   8        3.82        5.04      0.75 o
   3  -8   8       52.84       52.15      1.87 o
   4  -8   8        7.90        8.42      1.45 o
   5  -8   8        1.49        2.64      1.03 o
   6  -8   8       57.04       66.35      3.18 o
   7  -8   8        0.01        2.29      1.85 o
   8  -8   8        0.12        1.05      1.41 o
  -7  -7   8        6.62        4.15      1.77 o
  -6  -7   8        0.26        0.07      0.87 o
  -5  -7   8        3.93        4.98      0.83 o
  -4  -7   8        1.00        0.91      0.63 o
  -3  -7   8       27.51       28.43      1.29 o
  -2  -7   8       14.99       13.62      0.92 o
  -1  -7   8        1.85        0.61      0.53 o
   0  -7   8        4.41        5.68      0.84 o
   1  -7   8        6.11        9.34      1.20 o
   2  -7   8        2.61        1.31      0.59 o
   3  -7   8        2.62        5.82      1.10 o
   4  -7   8       42.49       39.35      1.64 o
   5  -7   8        9.40       12.81      1.29 o
   6  -7   8        0.03        0.05      0.88 o
   7  -7   8        0.12       -0.40      0.97 o
   8  -7   8        0.00       -0.35      1.52 o
  -7  -6   8        5.64        5.29      1.26 o
  -6  -6   8        2.40        2.47      0.80 o
  -5  -6   8       54.49       58.02      2.10 o
  -4  -6   8        9.82        8.56      0.90 o
  -3  -6   8       32.86       28.32      1.42 o
  -2  -6   8       59.60       69.90      1.95 o
  -1  -6   8        4.47        3.72      0.66 o
   0  -6   8        0.84        0.60      0.50 o
   1  -6   8       82.79       77.25      2.03 o
   2  -6   8        0.08        0.49      0.52 o
   3  -6   8       81.32       88.98      2.33 o
   4  -6   8       99.41       85.70      2.36 o
   5  -6   8        7.78        8.76      1.10 o
   6  -6   8       20.40       25.51      1.69 o
   7  -6   8        2.79        3.20      2.09 o
   8  -6   8       10.21       12.20      1.90 o
  -8  -5   8        6.09        7.83      1.62 o
  -7  -5   8        9.10        6.29      1.05 o
  -6  -5   8        0.21       -0.56      0.56 o
  -5  -5   8       30.52       30.39      1.58 o
  -4  -5   8       52.24       48.75      2.03 o
  -3  -5   8        6.32        5.56      0.90 o
  -2  -5   8       97.27       84.01      2.17 o
  -1  -5   8        3.08        1.56      0.78 o
   0  -5   8        7.90        6.68      0.67 o
   1  -5   8        0.93       -0.27      0.43 o
   2  -5   8      176.19      171.27      3.45 o
   3  -5   8       10.52       14.36      0.86 o
   4  -5   8       26.70       23.70      1.09 o
   5  -5   8       10.16       11.24      1.26 o
   6  -5   8       26.64       27.99      2.81 o
   7  -5   8       24.76       24.90      2.56 o
   8  -5   8        1.83        2.62      1.19 o
   9  -5   8        1.89        2.74      1.84 o
  -8  -4   8        8.18        9.12      1.86 o
  -7  -4   8       15.65       14.32      1.60 o
  -6  -4   8        6.13        6.69      0.99 o
  -5  -4   8       11.13       10.82      1.05 o
  -4  -4   8        0.94        1.29      0.62 o
  -3  -4   8       87.24       80.61      2.39 o
  -2  -4   8       14.41       15.64      1.02 o
  -1  -4   8        4.90        5.97      0.64 o
   0  -4   8       69.72       77.13      1.75 o
   1  -4   8       81.35       85.14      1.85 o
   2  -4   8      106.09      103.80      2.14 o
   3  -4   8      555.92      543.62      7.91 o
   4  -4   8      165.27      171.28      4.18 o
   5  -4   8       23.85       22.16      1.22 o
   6  -4   8        6.92        5.36      0.93 o
   7  -4   8        2.51        3.47      0.96 o
   8  -4   8       18.11       19.34      1.99 o
   9  -4   8       73.72       79.25      5.23 o
  -8  -3   8        0.05       -0.15      0.72 o
  -7  -3   8        0.02       -0.56      0.75 o
  -6  -3   8        1.27        1.42      0.63 o
  -5  -3   8       15.80       16.00      1.33 o
  -4  -3   8        2.05        2.15      1.17 o
  -3  -3   8       15.57       13.98      1.02 o
  -2  -3   8       52.08       52.64      1.87 o
  -1  -3   8      148.82      153.53      3.04 o
   0  -3   8       40.39       47.66      1.30 o
   1  -3   8       67.43       51.98      1.36 o
   2  -3   8      189.73      172.61      3.02 o
   3  -3   8        6.48        9.04      0.89 o
   4  -3   8        8.59        8.70      0.88 o
   5  -3   8        9.71        4.75      1.00 o
   6  -3   8        9.94        8.80      1.02 o
   7  -3   8      179.75      181.60      4.55 o
   8  -3   8        0.31       -0.40      1.24 o
   9  -3   8        1.93        3.92      1.40 o
  10  -3   8        0.04       -0.29      1.12 o
  -8  -2   8        6.08        6.96      1.10 o
  -7  -2   8       13.28       15.33      1.23 o
  -6  -2   8       11.67       12.41      1.11 o
  -5  -2   8        2.75        2.76      0.63 o
  -4  -2   8       92.68       89.51      2.66 o
  -3  -2   8        3.81        4.25      0.64 o
  -2  -2   8       45.93       47.14      1.49 o
  -1  -2   8       53.86       57.25      1.62 o
   0  -2   8       72.53       87.54      1.84 o
   1  -2   8      377.29      368.06      5.89 o
   2  -2   8      110.19      106.44      1.89 o
   3  -2   8        0.40        0.33      0.33 o
   4  -2   8       67.13       74.83      1.58 o
   5  -2   8        3.66        3.27      0.75 o
   6  -2   8      167.96      154.22      3.85 o
   7  -2   8        0.69        1.50      0.72 o
   8  -2   8       12.30       12.32      1.67 o
   9  -2   8       68.85       71.03      3.49 o
  10  -2   8        1.81        2.56      1.38 o
  11  -2   8        4.43        5.73      2.46 o
  -8  -1   8        0.14       -0.89      0.89 o
  -7  -1   8        0.00       -0.18      0.71 o
  -6  -1   8        7.34        8.21      0.99 o
  -5  -1   8       13.71       13.38      1.04 o
  -4  -1   8        1.80        1.53      0.67 o
  -3  -1   8        6.07        6.45      0.76 o
  -2  -1   8      138.21      134.18      2.81 o
  -1  -1   8       27.80       25.99      1.08 o
   0  -1   8       24.99       19.78      0.73 o
   1  -1   8        4.01        4.07      0.41 o
   2  -1   8      217.66      205.16      3.05 o
   3  -1   8       91.60       82.13      1.59 o
   4  -1   8      153.48      146.29      2.90 o
   5  -1   8      554.71      541.32     12.28 o
   6  -1   8        0.38        0.10      0.63 o
   7  -1   8       23.26       22.64      1.80 o
   8  -1   8        0.80        1.94      1.17 o
   9  -1   8        2.39        2.54      1.22 o
  10  -1   8       11.89       10.49      1.83 o
  11  -1   8        0.17        1.81      2.00 o
  -8   0   8        4.57        4.30      1.18 o
  -7   0   8        8.12        6.64      1.25 o
  -6   0   8       31.75       33.70      1.63 o
  -5   0   8       37.94       44.33      1.73 o
  -4   0   8       46.99       48.86      1.54 o
  -3   0   8       10.03       11.39      1.38 o
  -2   0   8       29.04       31.52      1.56 o
  -1   0   8       87.18       88.72      1.84 o
   0   0   8       21.08       23.15      0.88 o
   1   0   8      269.51      267.07      3.76 o
   2   0   8      115.25      116.74      1.98 o
   3   0   8       22.77       23.52      0.87 o
   4   0   8       71.26       72.47      1.62 o
   5   0   8        0.11       -0.41      0.41 o
   6   0   8      107.80      107.25      2.52 o
   7   0   8       53.04       54.17      2.03 o
   8   0   8       37.95       45.13      2.55 o
   9   0   8        0.51       -0.15      1.08 o
  10   0   8        2.39        4.32      1.42 o
  11   0   8       11.03       11.91      2.78 o
  -8   1   8        0.08       -0.93      1.22 o
  -7   1   8        1.58        0.62      0.95 o
  -6   1   8        1.46        2.04      0.87 o
  -5   1   8       45.32       42.82      1.89 o
  -4   1   8       84.91       83.90      2.06 o
  -3   1   8       62.32       62.03      2.14 o
  -2   1   8       62.61       57.96      1.70 o
  -1   1   8        6.02        4.71      0.51 o
   0   1   8        0.50        1.14      0.37 o
   1   1   8       22.76       22.01      0.79 o
   2   1   8      124.32      114.38      1.90 o
   3   1   8      107.29      108.70      2.08 o
   4   1   8      213.70      200.45      3.70 o
   5   1   8      138.72      135.13      2.81 o
   6   1   8       71.99       66.07      2.16 o
   7   1   8      152.34      136.95      3.50 o
   8   1   8       14.63       16.17      1.29 o
   9   1   8       17.72       19.00      1.92 o
  10   1   8       98.39      100.80      6.05 o
  -7   2   8        1.85        0.58      0.97 o
  -6   2   8        5.48        5.29      0.96 o
  -5   2   8        1.88        1.60      0.68 o
  -4   2   8       37.64       40.01      1.64 o
  -3   2   8        5.85        3.66      0.75 o
  -2   2   8       14.09       11.98      0.83 o
  -1   2   8       33.26       28.62      1.14 o
   0   2   8       46.61       44.54      1.21 o
   1   2   8       88.64       90.68      1.83 o
   2   2   8       70.35       73.11      1.59 o
   3   2   8      117.83      118.94      2.49 o
   4   2   8      636.48      620.39      9.57 o
   5   2   8       28.61       31.45      1.41 o
   6   2   8       73.85       69.06      2.17 o
   7   2   8      177.94      175.11      6.90 o
   8   2   8       40.23       39.46      1.85 o
   9   2   8       35.36       33.37      2.29 o
  10   2   8       29.62       30.47      3.54 o
  -7   3   8       12.97       12.10      2.43 o
  -6   3   8        8.51        8.70      1.09 o
  -5   3   8        0.27        0.88      0.65 o
  -4   3   8       16.86       15.45      1.02 o
  -3   3   8        0.00       -0.53      0.53 o
  -2   3   8        7.34        6.58      0.70 o
  -1   3   8       37.32       36.09      1.39 o
   0   3   8      263.55      269.49      4.18 o
   1   3   8       72.89       73.38      1.81 o
   2   3   8      978.75      947.53     14.05 o
   3   3   8      693.18      661.23     10.07 o
   4   3   8       39.03       38.24      1.49 o
   5   3   8       43.51       43.58      1.63 o
   6   3   8       31.66       31.16      1.45 o
   7   3   8       55.28       51.26      2.36 o
   8   3   8       80.20       73.86      2.48 o
   9   3   8       17.44       21.01      1.82 o
  10   3   8        6.99        4.69      1.95 o
  -7   4   8        9.24        8.22      1.71 o
  -6   4   8        8.23        7.27      1.64 o
  -5   4   8        3.75        3.77      1.04 o
  -4   4   8        6.40        7.91      0.83 o
  -3   4   8       19.74       22.47      1.23 o
  -2   4   8        0.44       -0.05      0.46 o
  -1   4   8       45.21       40.44      1.38 o
   0   4   8       82.05       72.30      1.85 o
   1   4   8      125.79      126.65      2.61 o
   2   4   8      103.34       97.45      2.15 o
   3   4   8       41.13       39.75      1.50 o
   4   4   8      166.31      162.84      3.64 o
   5   4   8        2.03        2.04      0.60 o
   6   4   8        7.42        7.37      0.86 o
   7   4   8      122.76      108.44      3.62 o
   8   4   8        0.83        0.74      0.88 o
   9   4   8      120.29      123.20      4.25 o
  10   4   8       18.78       19.37      1.87 o
  -6   5   8        0.73        2.06      1.15 o
  -5   5   8       23.28       23.51      1.78 o
  -4   5   8        8.37        9.80      1.23 o
  -3   5   8       33.59       40.59      1.91 o
  -2   5   8        3.02        6.31      1.02 o
  -1   5   8       19.27       18.47      1.03 o
   0   5   8      199.01      190.35      6.33 o
   1   5   8       72.14       68.46      2.09 o
   2   5   8       97.01       96.53      2.54 o
   3   5   8      171.66      155.75      3.50 o
   4   5   8       33.21       33.15      1.37 o
   5   5   8      143.94      138.23      3.27 o
   6   5   8        3.30        5.07      1.27 o
   7   5   8       37.30       30.87      1.85 o
   8   5   8       96.07       97.96      3.50 o
   9   5   8       17.22       21.19      1.71 o
  10   5   8       26.31       28.37      2.09 o
  -6   6   8        0.12        0.39      1.25 o
  -5   6   8        0.79        1.30      1.03 o
  -4   6   8        5.19        4.81      1.10 o
  -3   6   8       28.43       36.51      1.87 o
  -2   6   8       26.70       29.30      1.56 o
  -1   6   8        0.11        0.39      0.55 o
   0   6   8        9.05        8.88      0.78 o
   1   6   8       48.95       49.95      1.56 o
   2   6   8      115.59      115.67      2.89 o
   3   6   8        4.22        3.16      0.62 o
   4   6   8       22.10       24.01      1.19 o
   5   6   8        9.00        8.83      1.01 o
   6   6   8       18.13       18.46      1.38 o
   7   6   8       61.74       67.81      2.99 o
   8   6   8        0.22       -0.77      0.77 o
   9   6   8       31.58       35.04      2.11 o
  10   6   8        0.43       -0.91      1.10 o
  -6   7   8        0.26       -0.40      1.77 o
  -5   7   8        0.01        2.33      0.97 o
  -4   7   8        0.05       -0.83      0.89 o
  -3   7   8       16.21       12.88      1.30 o
  -2   7   8        1.41        1.70      0.70 o
  -1   7   8        3.34        2.59      0.69 o
   0   7   8      171.66      149.87      4.75 o
   1   7   8      112.83      111.13      2.50 o
   2   7   8       18.33       18.53      1.10 o
   3   7   8        1.24        2.32      1.18 o
   4   7   8        2.02        2.10      1.11 o
   5   7   8      140.75      136.62      3.97 o
   6   7   8        4.43        3.31      0.85 o
   7   7   8        0.00       -0.08      0.72 o
   8   7   8        0.85       -0.87      0.87 o
   9   7   8       12.98       13.87      2.44 o
  10   7   8       20.71       21.96      2.31 o
  -5   8   8        0.03       -0.14      1.27 o
  -4   8   8        0.01       -0.16      0.87 o
  -3   8   8        4.80        3.86      1.06 o
  -2   8   8        4.98        6.66      0.92 o
  -1   8   8       39.94       46.00      1.92 o
   0   8   8        0.46        0.62      0.66 o
   1   8   8        0.89        1.29      0.64 o
   2   8   8       70.85       71.01      2.11 o
   3   8   8        9.37        8.01      0.78 o
   4   8   8        2.73        1.61      0.56 o
   5   8   8        0.87        0.03      0.63 o
   6   8   8       12.49        9.35      1.07 o
   7   8   8       93.23      105.55      5.59 o
   8   8   8        6.53        3.93      1.01 o
   9   8   8       24.94       23.70      1.72 o
  -4   9   8        1.83        1.89      1.65 o
  -3   9   8        1.15        0.15      1.11 o
  -2   9   8       15.75       12.37      1.26 o
  -1   9   8        9.96        9.82      1.11 o
   0   9   8        2.03        2.12      0.80 o
   1   9   8        0.00        0.48      0.64 o
   2   9   8       20.41       20.79      1.16 o
   3   9   8       69.41       74.70      2.74 o
   4   9   8        1.45        0.57      0.69 o
   5   9   8        7.14        6.27      0.96 o
   6   9   8        9.05        9.74      1.49 o
   7   9   8        0.05       -0.36      0.71 o
   8   9   8        4.31        4.48      0.90 o
  -3  10   8        8.20        7.50      1.39 o
  -2  10   8        0.69        0.80      1.04 o
  -1  10   8       23.61       26.34      1.61 o
   0  10   8        6.97        9.37      1.06 o
   1  10   8       29.99       27.99      3.59 o
   2  10   8        1.42        1.43      0.85 o
   3  10   8        1.35        2.01      0.86 o
   4  10   8       21.15       25.04      1.62 o
   5  10   8        3.58        4.01      0.87 o
   6  10   8        5.02        5.21      0.93 o
   7  10   8        3.43        5.16      0.95 o
  -1  11   8        5.97        6.27      1.32 o
   0  11   8        2.12        3.68      1.34 o
   1  11   8        0.67        1.05      0.95 o
   2  11   8        0.02       -0.49      0.85 o
   3  11   8        4.58        6.30      1.46 o
   4  11   8       26.24       29.18      1.76 o
   5  11   8        0.19        0.83      0.74 o
   6  11   8        0.59        2.13      1.44 o
   7  11   8        0.43        3.79      1.22 o
  -1  12   8        0.47        0.09      1.18 o
   0  12   8        0.12        0.88      1.13 o
   1  12   8        0.06        0.48      0.93 o
   2  12   8        0.77        0.30      0.78 o
   3  12   8       13.50       14.32      1.81 o
   4  12   8        1.21        1.40      0.74 o
   5  12   8       15.89       20.97      2.06 o
   1 -12   9        3.39        3.88      1.51 o
  -2 -11   9        1.99        5.97      1.44 o
  -1 -11   9        0.29       -0.05      1.16 o
   0 -11   9       10.82       12.45      1.54 o
   1 -11   9        0.89       -0.31      1.31 o
   2 -11   9        0.00        2.56      1.65 o
   3 -11   9        2.28        3.49      1.18 o
  -4 -10   9       12.05       12.53      1.92 o
  -3 -10   9        0.03        0.04      0.85 o
  -2 -10   9        0.10       -0.26      0.80 o
  -1 -10   9       42.09       40.96      2.36 o
   0 -10   9       27.30       25.16      1.90 o
   1 -10   9        4.17        4.51      0.86 o
   2 -10   9        6.76        8.59      1.08 o
   3 -10   9        4.92        5.57      1.14 o
   4 -10   9        6.41        6.23      1.15 o
  -5  -9   9        0.96        2.01      1.04 o
  -4  -9   9       16.15       18.19      1.90 o
  -3  -9   9        0.94        0.56      0.95 o
  -2  -9   9        0.04       -0.71      0.77 o
  -1  -9   9       11.82       10.32      1.46 o
   0  -9   9        2.06        0.81      0.68 o
   1  -9   9       21.36       21.90      1.36 o
   2  -9   9        8.52        6.91      0.97 o
   3  -9   9        0.04       -0.80      0.80 o
   4  -9   9        4.75        5.01      1.88 o
   5  -9   9        1.37        0.80      0.92 o
   6  -9   9        0.06        0.84      1.44 o
  -6  -8   9        8.15        8.40      1.80 o
  -5  -8   9        4.02        5.20      1.27 o
  -4  -8   9       56.83       58.18      4.19 o
  -3  -8   9       34.67       28.50      1.48 o
  -2  -8   9        2.05        0.41      0.66 o
  -1  -8   9       66.02       70.36      2.08 o
   0  -8   9       37.65       34.85      1.92 o
   1  -8   9        2.95        2.14      0.66 o
   2  -8   9        9.77        9.05      1.36 o
   3  -8   9        0.30       -0.24      0.63 o
   4  -8   9        3.78        6.01      1.26 o
   5  -8   9        4.12        3.58      1.21 o
   6  -8   9        0.21        0.84      1.21 o
   7  -8   9        0.00       -0.27      1.44 o
  -6  -7   9        3.18        0.59      1.52 o
  -5  -7   9       10.34       10.65      1.20 o
  -4  -7   9       26.20       27.55      1.53 o
  -3  -7   9        1.40        0.94      0.63 o
  -2  -7   9        4.07        4.66      0.76 o
  -1  -7   9        8.58        8.01      0.83 o
   0  -7   9       41.79       45.63      1.64 o
   1  -7   9       74.42       79.77      2.58 o
   2  -7   9        0.09        0.14      0.73 o
   3  -7   9       11.23       10.33      0.99 o
   4  -7   9       46.23       50.63      2.59 o
   5  -7   9        1.14        1.09      0.86 o
   6  -7   9       25.62       22.32      1.99 o
   7  -7   9        0.06       -0.90      0.90 o
   8  -7   9        6.87        8.69      2.41 o
  -6  -6   9       15.24       14.67      1.28 o
  -5  -6   9       19.12       17.90      1.42 o
  -4  -6   9       60.06       64.64      2.27 o
  -3  -6   9      112.19      108.80      2.73 o
  -2  -6   9       55.65       46.13      1.65 o
  -1  -6   9       11.16       12.80      0.94 o
   0  -6   9       23.24       23.24      1.17 o
   1  -6   9       21.99       21.52      1.35 o
   2  -6   9       43.69       40.74      1.55 o
   3  -6   9       99.89       95.98      2.53 o
   4  -6   9        2.50        0.89      0.81 o
   5  -6   9       11.32       13.25      1.30 o
   6  -6   9        1.63        0.81      1.33 o
   7  -6   9        1.00        1.61      1.16 o
  -7  -5   9       15.28       17.59      2.20 o
  -6  -5   9        0.40        0.45      0.88 o
  -5  -5   9        3.68        1.87      0.91 o
  -4  -5   9       22.69       22.89      1.39 o
  -3  -5   9       51.87       46.14      2.40 o
  -2  -5   9       77.57       81.28      2.22 o
  -1  -5   9       91.98       90.78      2.33 o
   0  -5   9       33.09       38.53      1.43 o
   1  -5   9      123.88      126.63      2.86 o
   2  -5   9       17.49       18.71      1.48 o
   3  -5   9        1.95        2.66      0.67 o
   4  -5   9        2.36        1.48      0.81 o
   5  -5   9        0.10       -0.64      0.64 o
   6  -5   9        4.51        4.71      1.08 o
   7  -5   9       17.44       15.29      1.77 o
   8  -5   9       39.80       44.83      3.82 o
  -7  -4   9        7.60        7.00      1.20 o
  -6  -4   9       48.40       48.26      2.67 o
  -5  -4   9        8.07        6.13      0.99 o
  -4  -4   9        0.52        0.97      0.71 o
  -3  -4   9      371.51      367.17      7.94 o
  -2  -4   9        1.33        1.75      1.05 o
  -1  -4   9        1.63        2.29      0.59 o
   0  -4   9        9.99        9.78      1.03 o
   1  -4   9       17.52       12.18      0.76 o
   2  -4   9       97.54      105.23      2.26 o
   3  -4   9       97.36       87.72      2.06 o
   4  -4   9      136.15      137.85      3.18 o
   5  -4   9       13.22       16.49      1.85 o
   6  -4   9        1.96        0.13      0.91 o
   7  -4   9       19.70       17.83      1.78 o
   8  -4   9        1.85        1.87      1.73 o
   9  -4   9        0.16       -0.54      1.52 o
  -7  -3   9        3.81        3.47      1.12 o
  -6  -3   9       27.49       28.03      2.13 o
  -5  -3   9       19.56       18.73      1.47 o
  -4  -3   9        4.97        4.14      0.87 o
  -3  -3   9        0.32        1.09      0.71 o
  -2  -3   9       27.77       32.51      1.53 o
  -1  -3   9       34.98       34.14      1.33 o
   0  -3   9       20.48       18.95      1.08 o
   1  -3   9       17.23       20.07      0.91 o
   2  -3   9        0.75        0.57      0.80 o
   3  -3   9        0.75        0.85      0.46 o
   4  -3   9      144.87      132.13      3.02 o
   5  -3   9       28.00       28.34      1.53 o
   6  -3   9        1.91        0.90      0.79 o
   7  -3   9        0.01        0.86      0.78 o
   8  -3   9       19.96       21.40      2.06 o
   9  -3   9        0.03        0.60      1.26 o
  -7  -2   9        8.20        7.14      1.37 o
  -6  -2   9       40.26       42.13      2.15 o
  -5  -2   9       22.37       20.62      1.50 o
  -4  -2   9        7.69        7.52      2.04 o
  -3  -2   9       76.40       77.69      2.46 o
  -2  -2   9       18.03       18.27      1.09 o
  -1  -2   9      137.46      145.74      3.04 o
   0  -2   9       24.63       28.46      1.33 o
   1  -2   9      148.88      144.14      2.69 o
   2  -2   9       58.07       58.34      1.77 o
   3  -2   9       74.01       70.57      1.95 o
   4  -2   9        9.98        9.47      0.85 o
   5  -2   9       34.36       32.85      1.65 o
   6  -2   9       19.70       15.33      1.25 o
   7  -2   9       85.63       96.95      3.82 o
   8  -2   9       63.44       64.48      3.23 o
   9  -2   9        0.34        0.80      2.18 o
  10  -2   9       13.80       15.73      3.89 o
  -7  -1   9        0.83        0.51      0.81 o
  -6  -1   9        2.43        2.94      1.57 o
  -5  -1   9        0.00       -0.64      0.79 o
  -4  -1   9       33.74       31.41      4.44 o
  -3  -1   9       26.13       23.93      1.79 o
  -2  -1   9       17.85       20.04      1.04 o
  -1  -1   9        0.31       -0.20      0.43 o
   0  -1   9        8.23       10.50      0.84 o
   1  -1   9        5.66        7.94      0.71 o
   2  -1   9        0.66        0.39      0.40 o
   3  -1   9       39.41       38.41      1.19 o
   4  -1   9      173.53      179.50      3.62 o
   5  -1   9        4.26        3.14      0.77 o
   6  -1   9        8.91       14.64      1.22 o
   7  -1   9        3.93        4.26      1.20 o
   8  -1   9       37.19       31.57      2.26 o
   9  -1   9        1.17        0.71      1.18 o
  10  -1   9        4.25        4.64      1.50 o
  -8   0   9        5.47        6.17      1.36 o
  -7   0   9        1.48        1.51      0.78 o
  -6   0   9       25.97       26.41      2.05 o
  -5   0   9       39.04       38.22      2.01 o
  -4   0   9        1.18        0.20      0.77 o
  -3   0   9       66.91       63.42      4.01 o
  -2   0   9       38.09       38.45      1.65 o
  -1   0   9       33.87       34.94      1.74 o
   0   0   9      211.06      204.70      3.46 o
   1   0   9        0.00        0.01      0.31 o
   2   0   9      123.49      115.48      2.23 o
   3   0   9       83.68       86.08      1.86 o
   4   0   9       10.00        7.78      0.73 o
   5   0   9       98.27       94.73      2.33 o
   6   0   9        6.03        6.04      1.11 o
   7   0   9        5.94        6.92      1.25 o
   8   0   9      161.05      173.22      5.54 o
   9   0   9        0.38        0.51      1.11 o
  10   0   9        1.38        0.73      1.27 o
  -8   1   9        0.55        0.09      1.10 o
  -7   1   9        0.74        1.92      1.06 o
  -6   1   9        1.05       -0.13      0.80 o
  -5   1   9       13.44       13.63      1.36 o
  -4   1   9        2.52        2.04      0.73 o
  -3   1   9        4.55        3.98      0.87 o
  -2   1   9        0.19        0.06      0.61 o
  -1   1   9       23.26       24.97      1.76 o
   0   1   9       21.50       18.53      0.82 o
   1   1   9        9.64       12.04      0.73 o
   2   1   9      657.35      637.36      8.94 o
   3   1   9       97.08       93.86      3.12 o
   4   1   9       17.41       15.14      1.22 o
   5   1   9       21.52       21.70      1.18 o
   6   1   9        7.42        8.51      1.03 o
   7   1   9       11.82        9.50      1.13 o
   8   1   9       17.39       15.75      2.18 o
   9   1   9       15.61       13.35      1.75 o
  10   1   9        4.39        3.24      2.22 o
  -7   2   9        1.94        1.30      1.62 o
  -6   2   9       30.95       34.70      2.05 o
  -5   2   9       64.80       62.50      2.19 o
  -4   2   9       18.44       17.47      1.22 o
  -3   2   9        7.22        7.51      0.91 o
  -2   2   9       34.02       34.14      1.64 o
  -1   2   9        0.06        0.37      0.56 o
   0   2   9      281.26      266.50      4.72 o
   1   2   9       26.19       27.09      1.15 o
   2   2   9        1.96        2.68      0.57 o
   3   2   9        2.03        1.97      0.55 o
   4   2   9       71.45       70.04      1.86 o
   5   2   9      111.20      113.75      3.01 o
   6   2   9       37.10       35.13      1.64 o
   7   2   9        0.01       -1.07      1.21 o
   8   2   9        6.38        5.71      0.98 o
   9   2   9        3.46        6.10      2.26 o
  10   2   9       36.26       33.87      3.71 o
  -6   3   9        0.81        0.67      1.22 o
  -5   3   9        3.00        4.87      1.12 o
  -4   3   9        1.47        0.39      0.71 o
  -3   3   9        0.15       -0.47      0.59 o
  -2   3   9        0.14       -0.57      0.57 o
  -1   3   9       13.79       17.86      1.00 o
   0   3   9       74.86       76.42      1.98 o
   1   3   9       54.29       56.10      1.66 o
   2   3   9      204.74      203.24      3.80 o
   3   3   9        0.52        0.82      0.54 o
   4   3   9        0.76       -0.07      0.52 o
   5   3   9       33.82       35.38      1.54 o
   6   3   9      102.24       98.57      2.82 o
   7   3   9      259.77      254.22      5.55 o
   8   3   9       71.53       71.10      3.09 o
   9   3   9      184.67      203.84      9.01 o
  10   3   9        2.81        4.85      2.04 o
  -6   4   9        0.03       -1.34      1.65 o
  -5   4   9       17.98       22.84      2.48 o
  -4   4   9        2.65        0.41      0.83 o
  -3   4   9       29.92       23.45      1.57 o
  -2   4   9       46.82       46.65      2.01 o
  -1   4   9        0.16       -0.13      0.60 o
   0   4   9       47.88       51.22      1.88 o
   1   4   9        9.03        7.70      1.03 o
   2   4   9        7.73        6.42      0.81 o
   3   4   9       61.66       63.05      2.01 o
   4   4   9       25.97       27.41      1.75 o
   5   4   9       56.73       56.28      1.95 o
   6   4   9      131.16      132.28      3.39 o
   7   4   9        0.55        1.90      0.95 o
   8   4   9       10.35       10.82      1.41 o
   9   4   9        5.79        8.16      1.40 o
  10   4   9       31.36       32.66      3.51 o
  -5   5   9        0.38       -0.48      1.72 o
  -4   5   9        0.40       -0.88      0.88 o
  -3   5   9        1.39        0.34      0.85 o
  -2   5   9        3.71        4.17      0.96 o
  -1   5   9       94.10       86.54      2.55 o
   0   5   9       32.87       36.28      1.62 o
   1   5   9       74.92       66.29      2.14 o
   2   5   9       31.39       28.21      1.37 o
   3   5   9        4.12        4.22      0.72 o
   4   5   9       15.17       13.17      0.99 o
   5   5   9        3.01        3.30      0.94 o
   6   5   9      190.68      192.21      5.37 o
   7   5   9        0.00        0.73      0.84 o
   8   5   9        4.45        3.35      1.12 o
   9   5   9       43.56       50.93      2.71 o
  10   5   9        0.32       -0.38      1.33 o
  -5   6   9        7.29        7.85      1.38 o
  -4   6   9        1.79       -0.57      0.96 o
  -3   6   9        1.06        0.46      0.90 o
  -2   6   9       20.66       17.68      1.40 o
  -1   6   9        0.54        0.87      0.65 o
   0   6   9        0.24        2.54      0.65 o
   1   6   9        0.00       -0.57      0.57 o
   2   6   9       11.88       13.35      1.22 o
   3   6   9      341.51      340.88      6.71 o
   4   6   9       11.04       12.18      1.21 o
   5   6   9        5.09        6.09      1.53 o
   6   6   9        8.11        8.06      1.13 o
   7   6   9        0.33        0.36      0.79 o
   8   6   9       81.79       85.46      8.06 o
   9   6   9       29.12       25.95      1.94 o
  10   6   9        0.09        0.72      1.22 o
  -5   7   9        2.54        4.55      1.43 o
  -4   7   9        1.98        1.07      1.10 o
  -3   7   9        3.78        1.21      0.95 o
  -2   7   9        1.49        0.27      0.83 o
  -1   7   9        0.07       -0.35      0.58 o
   0   7   9        0.13       -0.03      0.57 o
   1   7   9        6.24        7.02      0.99 o
   2   7   9        0.05        0.17      0.61 o
   3   7   9        5.26        5.54      1.04 o
   4   7   9        0.77        1.13      1.21 o
   5   7   9       13.43       16.68      1.35 o
   6   7   9       53.80       51.79      2.37 o
   7   7   9       98.94      106.27      3.65 o
   8   7   9        2.80        6.90      1.71 o
   9   7   9        4.76        2.53      0.98 o
  -4   8   9        8.12        9.93      1.73 o
  -3   8   9        3.09        4.27      1.08 o
  -2   8   9        0.19        0.82      1.05 o
  -1   8   9        0.00        0.42      0.73 o
   0   8   9       12.35       15.68      1.24 o
   1   8   9       40.67       48.60      1.92 o
   2   8   9        8.88        9.66      0.94 o
   3   8   9       22.79       24.46      1.30 o
   4   8   9       36.38       36.11      1.49 o
   5   8   9       49.08       51.90      3.10 o
   6   8   9        1.61        2.27      0.88 o
   7   8   9       12.14       10.64      1.27 o
   8   8   9       83.08       93.56      3.45 o
   9   8   9        0.93        1.05      0.94 o
  -3   9   9        0.09        1.64      1.06 o
  -2   9   9        0.23        0.64      1.08 o
  -1   9   9        5.70        3.11      0.95 o
   0   9   9        0.45       -0.49      0.74 o
   1   9   9        9.25        8.58      1.02 o
   2   9   9       12.09       15.58      1.13 o
   3   9   9        0.00        0.79      0.81 o
   4   9   9        5.46        4.79      1.01 o
   5   9   9       17.35       16.44      1.39 o
   6   9   9        7.19        6.48      1.60 o
   7   9   9        6.94        4.52      1.06 o
   8   9   9       18.03       15.59      1.89 o
  -2  10   9        2.16        4.72      1.68 o
  -1  10   9        3.13        3.72      0.98 o
   0  10   9       24.03       25.96      1.59 o
   1  10   9       46.00       55.84      2.71 o
   2  10   9        9.14       10.95      1.36 o
   3  10   9        0.03       -0.12      1.25 o
   4  10   9        5.39        4.42      1.01 o
   5  10   9        7.30        7.46      1.12 o
   6  10   9       25.60       28.76      2.44 o
   7  10   9        0.34        1.85      0.98 o
   0  11   9        7.74        8.15      2.01 o
   1  11   9        1.64        1.80      1.06 o
   2  11   9        8.04        8.24      1.27 o
   3  11   9        0.08       -0.50      0.81 o
   4  11   9       17.23       13.70      1.32 o
   5  11   9        0.00        1.10      0.76 o
   0  12   9        0.03        0.91      1.21 o
   1  12   9        2.57        2.60      1.26 o
  -1 -11  10        8.41       10.98      2.00 o
   0 -11  10        4.80        0.89      1.25 o
  -3 -10  10        0.02        0.06      1.05 o
  -2 -10  10        1.66        1.32      1.41 o
  -1 -10  10        0.36        1.46      1.36 o
   0 -10  10        0.14        0.69      0.97 o
   1 -10  10        0.24        0.55      0.85 o
   2 -10  10        1.84        1.14      0.84 o
   3 -10  10        0.33        0.84      0.98 o
  -4  -9  10       14.32       15.37      2.17 o
  -3  -9  10       25.05       26.12      1.98 o
  -2  -9  10        0.05       -0.16      0.83 o
  -1  -9  10        0.68        1.04      0.75 o
   0  -9  10        0.67        1.46      0.75 o
   1  -9  10        3.93        5.32      0.93 o
   2  -9  10       49.61       62.16      2.88 o
   3  -9  10        2.29        3.53      1.12 o
   4  -9  10        0.02        0.81      1.06 o
   5  -9  10        9.28       10.26      2.34 o
  -5  -8  10        0.45        1.76      1.48 o
  -4  -8  10        2.60        1.95      0.98 o
  -3  -8  10       25.70       21.37      1.38 o
  -2  -8  10        0.45        0.32      0.70 o
  -1  -8  10        0.31       -0.31      0.76 o
   0  -8  10       10.94       14.63      2.06 o
   1  -8  10        5.99        6.99      1.00 o
   2  -8  10        0.90        1.22      0.93 o
   3  -8  10       11.74       10.23      2.44 o
   4  -8  10        2.43        1.96      1.89 o
   5  -8  10        0.19        1.22      0.98 o
   6  -8  10       15.27       20.56      2.96 o
  -4  -7  10        0.15        0.13      0.75 o
  -3  -7  10       11.52       13.74      1.89 o
  -2  -7  10        1.05        0.85      0.63 o
  -1  -7  10        1.23        2.53      0.70 o
   0  -7  10       56.86       54.78      1.89 o
   1  -7  10        1.47        2.39      0.70 o
   2  -7  10       17.70       19.86      1.46 o
   3  -7  10       47.52       54.87      2.36 o
   4  -7  10        0.90        1.77      1.50 o
   5  -7  10        0.03       -0.80      1.29 o
   6  -7  10       12.50       15.57      1.80 o
   7  -7  10       17.10       19.17      3.02 o
  -6  -6  10        0.23        1.82      1.20 o
  -5  -6  10        2.86        1.81      0.98 o
  -4  -6  10        3.12        3.87      0.92 o
  -3  -6  10        8.88        5.85      0.99 o
  -2  -6  10       11.58       13.19      1.10 o
  -1  -6  10        8.28        8.18      0.89 o
   0  -6  10       44.05       44.06      1.67 o
   1  -6  10        0.65        1.25      0.66 o
   2  -6  10        0.72        1.59      0.81 o
   3  -6  10       62.43       65.07      2.48 o
   4  -6  10       14.44        9.62      1.51 o
   5  -6  10       19.86       24.86      1.75 o
   6  -6  10       13.34       18.77      1.68 o
   7  -6  10       11.48       11.70      3.39 o
  -6  -5  10        2.49        4.32      1.49 o
  -5  -5  10       19.55       22.19      2.80 o
  -4  -5  10        1.89        2.85      1.50 o
  -3  -5  10       17.64       19.44      1.19 o
  -2  -5  10       16.58       15.30      1.09 o
  -1  -5  10       33.65       37.60      1.55 o
   0  -5  10       40.17       44.08      1.63 o
   1  -5  10        3.77        1.96      0.72 o
   2  -5  10       42.12       42.31      1.88 o
   3  -5  10       81.97       87.82      3.76 o
   4  -5  10        5.34        6.64      1.08 o
   5  -5  10       55.54       53.76      2.34 o
   6  -5  10        0.49       -0.25      1.15 o
   7  -5  10        4.22        5.72      1.80 o
  -6  -4  10        1.60        2.41      1.82 o
  -5  -4  10        0.05       -0.94      0.94 o
  -4  -4  10        8.04        6.63      2.87 o
  -3  -4  10       27.36       27.80      1.56 o
  -2  -4  10        3.14        6.82      0.85 o
  -1  -4  10        2.80        2.44      0.66 o
   0  -4  10       72.25       74.62      2.12 o
   1  -4  10       41.56       36.63      1.43 o
   2  -4  10        0.67        1.51      0.97 o
   3  -4  10       48.52       59.76      2.26 o
   4  -4  10        0.42        0.06      0.75 o
   5  -4  10        1.49        0.05      0.77 o
   6  -4  10       11.89       12.29      1.55 o
   7  -4  10       22.32       21.87      2.80 o
   8  -4  10       11.98       14.28      2.51 o
  -6  -3  10       13.85       15.33      1.71 o
  -5  -3  10       29.98       26.21      1.82 o
  -4  -3  10       11.14        8.24      1.36 o
  -3  -3  10      122.17      136.63      4.47 o
  -2  -3  10      215.66      205.73      5.78 o
  -1  -3  10       11.23       11.30      0.91 o
   0  -3  10      152.00      152.69      3.29 o
   1  -3  10       30.59       31.21      1.35 o
   2  -3  10        7.32        8.23      0.83 o
   3  -3  10      181.97      182.14      4.93 o
   4  -3  10        1.04       -0.35      0.61 o
   5  -3  10       44.95       53.25      1.90 o
   6  -3  10        7.52        5.35      1.04 o
   7  -3  10       13.48       18.19      1.86 o
   8  -3  10       15.13       17.47      1.96 o
   9  -3  10        7.57        8.92      2.35 o
  -6  -2  10        0.21        1.41      0.88 o
  -5  -2  10        0.54        0.24      1.12 o
  -4  -2  10        3.67        4.19      1.13 o
  -3  -2  10        1.51        5.02      1.17 o
  -2  -2  10        0.43        1.13      0.80 o
  -1  -2  10        3.31        2.12      0.60 o
   0  -2  10        0.10        0.80      0.51 o
   1  -2  10       57.00       60.16      1.79 o
   2  -2  10        3.99        4.12      0.73 o
   3  -2  10       83.81       85.01      2.26 o
   4  -2  10        8.42       11.92      1.20 o
   5  -2  10        2.73        1.13      0.74 o
   6  -2  10        1.00       -0.38      0.74 o
   7  -2  10        7.83        7.95      1.49 o
   8  -2  10        0.66        0.13      1.29 o
   9  -2  10       16.41       19.17      2.16 o
  10  -2  10        0.45        1.42      1.96 o
  -7  -1  10        3.91        4.00      1.37 o
  -6  -1  10       30.63       30.89      1.93 o
  -5  -1  10       53.84       58.57      2.53 o
  -4  -1  10       20.24       21.46      1.86 o
  -3  -1  10       31.62       35.50      2.23 o
  -2  -1  10       57.01       55.68      2.46 o
  -1  -1  10        8.69        9.12      0.98 o
   0  -1  10      194.01      191.31      3.81 o
   1  -1  10        1.74        0.78      0.59 o
   2  -1  10       11.45       15.73      1.04 o
   3  -1  10       75.35       70.86      1.98 o
   4  -1  10        8.37        8.64      1.01 o
   5  -1  10        0.31        0.07      0.65 o
   6  -1  10       11.05       12.95      1.48 o
   7  -1  10       16.87       17.58      1.79 o
   8  -1  10        6.35        4.43      1.40 o
   9  -1  10       11.28       11.34      2.73 o
  10  -1  10       15.15       15.89      3.08 o
  -7   0  10        0.08        0.54      1.31 o
  -6   0  10        0.25        1.00      0.95 o
  -5   0  10        0.41        1.15      0.94 o
  -4   0  10        2.62        3.57      1.33 o
  -3   0  10        0.07       -0.77      0.77 o
  -2   0  10        3.67        3.47      0.81 o
  -1   0  10        0.61        0.69      0.60 o
   0   0  10        0.86        2.62      0.57 o
   1   0  10       43.97       46.07      1.75 o
   2   0  10        1.50        0.03      0.55 o
   3   0  10       13.58       14.93      1.15 o
   4   0  10        4.81        5.14      0.85 o
   5   0  10        2.85        4.14      1.07 o
   6   0  10      158.59      156.54      9.85 o
   7   0  10        4.34        3.93      1.48 o
   8   0  10        0.04        1.41      1.17 o
   9   0  10       63.82       74.12      5.17 o
  10   0  10        1.85        1.85      1.27 o
  -7   1  10        2.28        3.79      1.81 o
  -6   1  10        4.05        3.74      1.18 o
  -5   1  10       68.72       71.41      2.88 o
  -4   1  10       50.01       52.29      2.32 o
  -3   1  10        0.27       -0.47      0.69 o
  -2   1  10       32.17       30.80      1.62 o
  -1   1  10       15.77       17.77      1.25 o
   0   1  10       38.15       41.79      1.76 o
   1   1  10       13.35       12.94      1.04 o
   2   1  10       69.52       68.33      2.28 o
   3   1  10       20.61       19.58      1.04 o
   4   1  10        0.40        0.27      0.50 o
   5   1  10        1.66        0.01      0.84 o
   6   1  10        3.87        4.65      1.13 o
   7   1  10       30.04       29.04      2.90 o
   8   1  10       68.81       72.56      3.39 o
   9   1  10        6.50        5.94      2.04 o
  10   1  10        0.21        3.50      1.96 o
  -6   2  10        0.51       -0.42      1.79 o
  -5   2  10        0.97        2.14      1.61 o
  -4   2  10        5.23        3.06      0.99 o
  -3   2  10       10.74        9.84      1.03 o
  -2   2  10       45.71       42.12      1.87 o
  -1   2  10        6.24        5.72      0.90 o
   0   2  10        0.19        0.09      0.60 o
   1   2  10      198.98      194.49      3.80 o
   2   2  10       21.20       18.66      1.04 o
   3   2  10       24.81       24.66      1.49 o
   4   2  10      138.21      125.11      3.27 o
   5   2  10       55.13       51.49      1.98 o
   6   2  10       90.73       94.53      3.58 o
   7   2  10       73.79       78.67      3.40 o
   8   2  10        3.65        6.38      1.34 o
   9   2  10       12.08       15.34      2.77 o
  10   2  10        0.01        0.48      1.66 o
  -5   3  10       13.78       13.85      1.99 o
  -4   3  10       23.81       23.21      1.73 o
  -3   3  10        3.28        3.07      0.94 o
  -2   3  10        8.07        9.58      2.41 o
  -1   3  10       40.79       38.24      1.75 o
   0   3  10        8.53       10.57      1.54 o
   1   3  10      184.81      186.36      5.90 o
   2   3  10       14.86       11.12      0.99 o
   3   3  10       33.16       28.69      1.46 o
   4   3  10        0.46        1.09      0.63 o
   5   3  10        1.30        0.75      0.64 o
   6   3  10        9.40        9.63      1.19 o
   7   3  10        0.30        0.12      0.76 o
   8   3  10       23.21       27.93      3.21 o
   9   3  10       19.22       27.65      3.33 o
  -5   4  10        3.31        4.12      1.49 o
  -4   4  10        6.71        8.13      1.31 o
  -3   4  10        0.15       -0.42      0.77 o
  -2   4  10        1.53        1.30      0.86 o
  -1   4  10        1.33       -0.24      0.86 o
   0   4  10       98.07       88.64      2.69 o
   1   4  10       39.26       37.26      1.72 o
   2   4  10        2.51        3.02      0.74 o
   3   4  10       32.83       31.67      1.52 o
   4   4  10      100.75       98.36      2.79 o
   5   4  10        3.79        4.49      0.83 o
   6   4  10      164.73      176.99      4.29 o
   7   4  10        6.01        8.25      1.43 o
   8   4  10        9.39        7.94      2.28 o
   9   4  10       13.72       13.02      2.51 o
  -5   5  10        3.18       -0.23      1.68 o
  -4   5  10        5.03        4.41      1.22 o
  -3   5  10        9.49       11.75      1.38 o
  -2   5  10        7.50       11.30      1.30 o
  -1   5  10        3.38        2.34      0.90 o
   0   5  10       24.98       18.00      1.28 o
   1   5  10       43.62       45.64      1.86 o
   2   5  10        5.55        4.79      0.82 o
   3   5  10       10.49       11.52      1.03 o
   4   5  10       12.98       13.62      1.66 o
   5   5  10        1.30        1.66      0.94 o
   6   5  10       94.23      105.99      3.74 o
   7   5  10        7.40        7.73      1.31 o
   8   5  10        5.96        5.30      1.26 o
   9   5  10        2.29        1.97      1.09 o
  -5   6  10        0.25        3.00      2.04 o
  -4   6  10        0.65       -0.96      0.96 o
  -3   6  10       12.78       14.61      1.52 o
  -2   6  10        8.08        8.08      1.20 o
  -1   6  10       14.89       13.05      1.44 o
   0   6  10        0.05       -0.12      0.60 o
   1   6  10       32.31       30.95      1.57 o
   2   6  10        2.00        2.72      0.94 o
   3   6  10        0.00        0.26      0.80 o
   4   6  10       12.43       11.43      1.88 o
   5   6  10        6.44        7.83      1.16 o
   6   6  10        3.88        4.56      1.09 o
   7   6  10        2.32        1.76      1.00 o
   8   6  10        2.38        1.32      1.01 o
   9   6  10       77.81       84.66      4.80 o
  -4   7  10        0.97        0.21      1.15 o
  -3   7  10        0.42       -0.77      0.77 o
  -2   7  10       20.27       19.31      1.58 o
  -1   7  10        6.30        7.62      1.14 o
   0   7  10        1.63        0.30      0.64 o
   1   7  10        1.29       -0.02      0.62 o
   2   7  10       21.26       19.28      1.26 o
   3   7  10        1.14        0.58      0.83 o
   4   7  10        1.01        0.43      0.79 o
   5   7  10       11.33        8.97      1.18 o
   6   7  10       39.01       41.90      3.13 o
   7   7  10        0.38       -0.43      0.88 o
   8   7  10        7.01        4.57      1.23 o
   9   7  10        8.83        7.93      1.73 o
  -3   8  10        1.47        0.29      1.55 o
  -2   8  10        6.67        6.86      1.45 o
  -1   8  10        0.26       -0.26      1.06 o
   0   8  10       21.05       25.99      1.62 o
   1   8  10        4.74        3.11      0.88 o
   2   8  10       39.43       37.66      1.73 o
   3   8  10        7.15        7.25      1.38 o
   4   8  10       11.79       11.66      1.01 o
   5   8  10        0.00       -0.40      0.78 o
   6   8  10        1.27        0.67      0.86 o
   7   8  10       40.80       44.86      2.58 o
   8   8  10       11.49       12.04      1.77 o
  -2   9  10        0.24        1.33      1.54 o
  -1   9  10        0.12        0.25      0.98 o
   0   9  10       10.15        8.55      1.16 o
   1   9  10       18.40       15.20      1.30 o
   2   9  10        1.31       -0.07      1.21 o
   3   9  10        0.54        0.32      1.12 o
   4   9  10        3.60        3.64      1.03 o
   5   9  10        0.57       -0.35      0.78 o
   6   9  10       12.38        8.21      2.23 o
   7   9  10        5.52        5.69      1.40 o
  -1  10  10        5.46        7.01      1.74 o
   0  10  10        0.17        0.58      1.69 o
   1  10  10        0.24       -0.04      0.97 o
   2  10  10        1.30       -0.51      0.95 o
   3  10  10        6.87        9.51      1.27 o
   4  10  10       20.30       25.48      1.81 o
   5  10  10        2.53        2.31      1.80 o
   6  10  10        2.05        3.28      1.13 o
   1  11  10        1.82        0.81      1.20 o
   2  11  10        1.37        2.45      1.18 o
   3  11  10        5.32        3.60      1.29 o
   4  11  10        1.67        0.01      0.99 o
   0  -9  11       12.28       12.63      1.44 o
   1  -9  11        0.79        1.93      1.05 o
   2  -9  11        2.07        3.65      0.96 o
   3  -9  11        2.03        2.96      1.60 o
  -2  -8  11        1.88       -0.08      0.85 o
  -1  -8  11        3.44        2.29      0.96 o
   0  -8  11        0.75        0.98      0.89 o
   1  -8  11        3.88        4.72      1.90 o
   2  -8  11       11.73       12.75      2.74 o
   3  -8  11       32.17       27.74      2.04 o
   4  -8  11        0.05       -0.29      0.88 o
   5  -8  11       14.93       18.53      2.74 o
  -4  -7  11       44.48       50.38      3.43 o
  -3  -7  11       21.61       21.47      1.75 o
  -2  -7  11        3.08        3.37      1.04 o
  -1  -7  11        0.58        0.31      0.84 o
   0  -7  11       15.93       17.71      1.39 o
   1  -7  11       37.72       46.09      3.96 o
   2  -7  11        0.09        1.49      1.10 o
   3  -7  11        1.82        3.51      1.53 o
   4  -7  11        2.65        3.71      1.71 o
   5  -7  11        0.00        0.95      1.03 o
   6  -7  11        9.97        9.93      2.50 o
   7  -7  11        0.21       -0.05      1.66 o
  -4  -6  11        1.28        3.12      0.95 o
  -3  -6  11        4.32        4.50      2.60 o
  -2  -6  11       13.87       14.38      1.28 o
  -1  -6  11        6.26        9.61      1.14 o
   0  -6  11        4.33        4.21      0.92 o
   1  -6  11       19.38       20.62      2.30 o
   2  -6  11        0.82        0.04      1.00 o
   3  -6  11       33.45       34.62      2.95 o
   4  -6  11       13.18        9.33      1.28 o
   5  -6  11        3.83        4.16      1.13 o
   6  -6  11        0.57        0.50      1.06 o
  -5  -5  11       17.95       20.35      1.79 o
  -4  -5  11       31.75       33.59      2.21 o
  -3  -5  11        0.60        0.67      0.80 o
  -2  -5  11        6.20        8.58      1.10 o
  -1  -5  11        2.25        1.58      0.89 o
   0  -5  11       13.99       18.84      1.68 o
   1  -5  11       84.67       94.15      4.03 o
   2  -5  11       21.38       20.72      2.09 o
   3  -5  11        0.14        0.75      1.20 o
   4  -5  11        0.05       -0.77      0.77 o
   5  -5  11        0.01       -0.89      0.89 o
   6  -5  11       78.61       94.58      4.05 o
  -5  -4  11        6.39        5.81      1.22 o
  -4  -4  11        0.60       -0.24      1.11 o
  -3  -4  11        1.15        1.02      0.96 o
  -2  -4  11        2.17        2.00      0.88 o
  -1  -4  11        0.94        1.20      0.82 o
   0  -4  11        5.79        6.95      1.54 o
   1  -4  11       24.26       22.68      1.63 o
   2  -4  11        5.51        6.97      0.96 o
   3  -4  11       74.57       86.89      4.62 o
   4  -4  11        4.17        4.39      1.19 o
   5  -4  11        0.98        0.36      0.96 o
   6  -4  11        0.25        0.41      1.10 o
   7  -4  11        1.09        0.92      1.37 o
  -5  -3  11        5.24        3.96      1.24 o
  -4  -3  11        0.28        0.79      1.02 o
  -3  -3  11       42.36       38.81      2.29 o
  -2  -3  11       41.35       49.99      2.13 o
  -1  -3  11       20.98       23.82      1.50 o
   0  -3  11        0.78        1.95      0.73 o
   1  -3  11       44.69       43.86      1.85 o
   2  -3  11        0.90        1.28      0.73 o
   3  -3  11      169.71      169.86      5.18 o
   4  -3  11       37.22       35.21      2.27 o
   5  -3  11        3.31        3.32      0.96 o
   6  -3  11       36.78       41.14      3.60 o
   7  -3  11       20.16       22.93      2.80 o
   8  -3  11        0.25        0.40      1.29 o
  -6  -2  11        0.04        0.67      1.24 o
  -5  -2  11       11.97       11.67      1.37 o
  -4  -2  11        0.00        1.44      1.10 o
  -3  -2  11       63.95       69.30      3.20 o
  -2  -2  11        4.85        4.86      1.16 o
  -1  -2  11        8.18        8.65      1.00 o
   0  -2  11       42.62       44.05      1.84 o
   1  -2  11       32.66       27.26      1.52 o
   2  -2  11       44.52       46.39      2.18 o
   3  -2  11        0.05        0.21      0.70 o
   4  -2  11       69.33       67.73      3.96 o
   5  -2  11        1.55        1.21      0.83 o
   6  -2  11       65.11       56.48      3.02 o
   7  -2  11       50.19       53.82      4.17 o
   8  -2  11        0.20       -0.15      1.16 o
   9  -2  11        6.85        4.10      2.73 o
  -6  -1  11        6.74        7.35      1.94 o
  -5  -1  11        0.32       -0.86      1.01 o
  -4  -1  11       17.32       19.12      1.89 o
  -3  -1  11       35.01       33.64      2.25 o
  -2  -1  11       37.30       37.52      2.21 o
  -1  -1  11       79.60       79.80      3.71 o
   0  -1  11       56.98       58.50      2.20 o
   1  -1  11       57.26       59.95      2.22 o
   2  -1  11       60.79       61.85      2.26 o
   3  -1  11       10.86       13.12      1.58 o
   4  -1  11      159.46      165.26      4.21 o
   5  -1  11        5.98        5.33      1.22 o
   6  -1  11        4.84        2.40      1.18 o
   7  -1  11       11.71       15.60      1.81 o
   8  -1  11        0.00       -0.31      1.09 o
   9  -1  11        4.86        7.04      2.13 o
  -6   0  11        6.38        9.06      2.36 o
  -5   0  11        5.38        3.95      1.10 o
  -4   0  11        1.06        0.36      0.83 o
  -3   0  11        0.32        0.72      1.05 o
  -2   0  11       14.14       12.60      1.49 o
  -1   0  11       10.58       10.80      1.13 o
   0   0  11        8.07        8.56      1.04 o
   1   0  11      139.11      125.28      3.38 o
   2   0  11        1.71        0.30      0.73 o
   3   0  11        3.60        3.31      0.86 o
   4   0  11       10.81        9.47      1.34 o
   5   0  11        1.17        0.89      1.02 o
   6   0  11       62.76       56.94      2.97 o
   7   0  11        3.16        3.13      1.30 o
   8   0  11        3.62        4.09      1.49 o
   9   0  11        0.02        0.46      1.20 o
  -5   1  11        8.69        7.62      1.32 o
  -4   1  11       19.95       22.06      1.73 o
  -3   1  11       20.64       25.02      2.02 o
  -2   1  11       42.35       43.59      2.05 o
  -1   1  11       46.14       50.00      2.11 o
   0   1  11        6.68        7.08      0.99 o
   1   1  11       94.98      111.12      3.22 o
   2   1  11      125.14      126.46      3.42 o
   3   1  11       25.05       24.59      1.85 o
   4   1  11       61.53       65.64      2.96 o
   5   1  11        0.13       -0.53      1.22 o
   6   1  11       14.02       11.80      1.75 o
   7   1  11        2.12        1.38      1.09 o
   8   1  11       54.67       58.66      3.18 o
   9   1  11        6.85        7.59      1.62 o
  -5   2  11        2.82        1.38      1.66 o
  -4   2  11        3.57        4.04      1.49 o
  -3   2  11        0.20        0.34      0.89 o
  -2   2  11        3.24        5.31      1.03 o
  -1   2  11        5.73        5.95      0.99 o
   0   2  11        0.28        0.45      0.66 o
   1   2  11       39.13       36.79      2.18 o
   2   2  11       81.21       72.37      7.55 o
   3   2  11       38.14       36.48      2.21 o
   4   2  11        0.23        0.03      0.87 o
   5   2  11       18.16       18.53      1.70 o
   6   2  11       53.21       62.50      3.02 o
   7   2  11        3.04        4.73      1.31 o
   8   2  11       40.82       54.65      2.99 o
   9   2  11        6.21        7.08      2.31 o
  -4   3  11       17.57       17.23      2.02 o
  -3   3  11        1.77        2.03      1.00 o
  -2   3  11       29.82       33.29      2.29 o
  -1   3  11       41.17       43.23      2.50 o
   0   3  11        8.44        9.46      1.34 o
   1   3  11       24.55       30.06      1.99 o
   2   3  11       43.98       42.21      2.33 o
   3   3  11       23.54       19.64      1.62 o
   4   3  11       76.53       71.28      2.57 o
   5   3  11        3.40        3.88      1.00 o
   6   3  11        2.61        2.30      1.14 o
   7   3  11       40.19       38.78      2.46 o
   8   3  11       14.38       11.78      2.60 o
   9   3  11        1.16        0.61      1.75 o
  -4   4  11        5.37        6.29      1.56 o
  -3   4  11        0.85        1.17      0.93 o
  -2   4  11       11.20        9.77      1.31 o
  -1   4  11       37.48       35.08      2.64 o
   0   4  11       44.92       36.56      2.30 o
   1   4  11       21.04       22.46      3.13 o
   2   4  11        0.72       -0.76      0.76 o
   3   4  11        0.01       -0.62      0.91 o
   4   4  11       17.54       17.35      1.28 o
   5   4  11       21.53       21.38      1.56 o
   6   4  11       57.15       55.84      2.75 o
   7   4  11        5.79        6.41      2.13 o
   8   4  11        8.16        4.04      2.06 o
  -4   5  11        0.57        2.30      2.20 o
  -3   5  11        3.21        3.45      1.46 o
  -2   5  11        1.97        2.11      1.03 o
  -1   5  11        8.55       10.83      1.28 o
   0   5  11        0.76        1.55      1.05 o
   1   5  11       49.64       50.80      2.60 o
   2   5  11       14.72       16.84      1.28 o
   3   5  11       20.06       24.18      1.89 o
   4   5  11       10.82       15.66      1.23 o
   5   5  11       22.50       24.25      1.83 o
   6   5  11       10.54       10.68      1.44 o
   7   5  11       59.80       56.60      3.29 o
   8   5  11        1.95        3.40      1.75 o
  -4   6  11        0.11        0.13      1.71 o
  -3   6  11        0.05        1.51      1.36 o
  -2   6  11        0.45        2.20      0.99 o
  -1   6  11        0.58        0.34      0.87 o
   0   6  11        0.00        0.47      0.81 o
   1   6  11        5.81        8.21      1.40 o
   2   6  11        1.78        2.10      0.80 o
   3   6  11       12.44       10.24      1.31 o
   4   6  11        7.20        6.41      1.15 o
   5   6  11       39.62       39.18      3.27 o
   6   6  11       30.33       26.14      1.93 o
   7   6  11        5.03        3.64      2.31 o
   8   6  11        3.02        1.41      1.10 o
  -3   7  11        0.12        0.74      1.15 o
  -2   7  11        0.85        2.04      0.97 o
  -1   7  11       11.08       10.93      1.32 o
   0   7  11       10.04       11.11      2.39 o
   1   7  11        1.11        0.77      2.32 o
   2   7  11        2.73        4.15      0.96 o
   3   7  11        5.63        4.91      2.41 o
   4   7  11       20.08       22.42      1.76 o
   5   7  11       13.62       15.44      1.55 o
   6   7  11        0.36        0.35      1.05 o
   7   7  11        4.54        3.07      1.59 o
   8   7  11        2.83        4.44      1.55 o
  -2   8  11        0.31        0.43      1.65 o
  -1   8  11        0.08       -0.95      0.95 o
   0   8  11        5.36        5.66      1.49 o
   1   8  11        0.91        1.66      1.12 o
   2   8  11        1.10        1.01      0.80 o
   3   8  11        3.51        0.56      0.75 o
   4   8  11        1.84        2.18      0.79 o
   5   8  11        9.66       10.65      1.76 o
   6   8  11        6.01        9.94      1.42 o
   7   8  11        2.43        4.81      1.53 o
   0   9  11        5.85        5.95      3.71 o
   1   9  11        4.08        4.14      1.93 o
   2   9  11        7.44       11.58      1.19 o
   3   9  11        2.81        1.67      1.03 o
   4   9  11        1.38        0.82      1.03 o
   5   9  11       28.70       25.69      2.53 o
   6   9  11        9.31        7.55      1.47 o
   2  10  11        1.35        0.86      1.41 o
   3  10  11        4.31        4.32      1.48 o
   4  10  11        1.32        1.82      1.02 o
   5  10  11        1.21        1.08      1.08 o
   0  -8  12        0.01        0.18      1.02 o
   1  -8  12        0.76       -0.95      1.19 o
   2  -8  12        1.11        1.59      1.46 o
   3  -8  12        9.44       12.45      2.37 o
  -2  -7  12        0.20        0.48      1.14 o
  -1  -7  12        2.90        1.96      0.89 o
   0  -7  12        0.53        1.08      0.89 o
   1  -7  12        0.36        0.33      1.09 o
   2  -7  12       35.40       40.65      2.42 o
   3  -7  12       13.80       14.92      1.65 o
   4  -7  12       18.68       16.30      2.67 o
   5  -7  12        0.30       -0.23      1.31 o
   6  -7  12        0.45        3.87      1.57 o
  -3  -6  12        7.17        6.98      1.86 o
  -2  -6  12        9.43       10.71      1.42 o
  -1  -6  12        0.01        0.48      0.87 o
   0  -6  12        2.36        2.95      0.89 o
   1  -6  12        4.47        6.82      1.03 o
   2  -6  12        0.04        0.58      0.96 o
   3  -6  12        2.64        4.78      1.21 o
   4  -6  12       32.72       34.37      2.41 o
   5  -6  12        3.63        5.51      2.14 o
   6  -6  12        1.23       -0.27      1.68 o
  -3  -5  12        3.93        3.55      1.10 o
  -2  -5  12        0.08        0.01      0.86 o
  -1  -5  12        2.96        1.39      0.99 o
   0  -5  12       58.60       60.84      2.93 o
   1  -5  12        0.40        1.02      0.97 o
   2  -5  12       31.41       33.30      2.27 o
   3  -5  12        8.00        9.34      1.77 o
   4  -5  12        0.12        0.55      1.09 o
   5  -5  12        5.16        4.30      1.82 o
  -4  -4  12       13.95       17.30      2.57 o
  -3  -4  12       47.68       45.61      2.67 o
  -2  -4  12        6.14        5.91      1.27 o
  -1  -4  12        6.55        5.94      1.24 o
   0  -4  12        8.74        9.98      1.44 o
   1  -4  12        7.68        9.90      1.74 o
   2  -4  12       21.56       16.66      1.84 o
   3  -4  12       14.55       12.87      1.59 o
   4  -4  12        0.01       -0.88      0.88 o
   5  -4  12        0.34        0.04      1.07 o
   6  -4  12        1.18        1.79      1.52 o
  -4  -3  12        1.19        1.14      1.46 o
  -3  -3  12       18.08       17.01      1.79 o
  -2  -3  12        0.31       -0.87      0.87 o
  -1  -3  12        3.50        5.78      1.27 o
   0  -3  12       36.02       37.92      2.31 o
   1  -3  12        5.70        6.80      1.23 o
   2  -3  12       23.13       24.87      1.89 o
   3  -3  12       14.61       12.25      1.52 o
   4  -3  12       17.69       13.46      1.62 o
   5  -3  12       46.53       52.19      2.83 o
   6  -3  12        0.00        0.35      1.49 o
   7  -3  12        0.12        1.77      1.62 o
  -5  -2  12       20.99       23.33      3.02 o
  -4  -2  12        0.34       -0.87      1.48 o
  -3  -2  12        0.23       -0.64      1.67 o
  -2  -2  12       28.43       26.45      2.04 o
  -1  -2  12       14.02       15.31      1.59 o
   0  -2  12        0.67        2.52      1.06 o
   1  -2  12       12.69       15.37      1.56 o
   2  -2  12        6.82        6.29      1.34 o
   3  -2  12        0.80        2.08      0.89 o
   4  -2  12        6.99        4.20      1.01 o
   5  -2  12        4.95        4.15      1.29 o
   6  -2  12        5.44        7.51      1.52 o
   7  -2  12       22.22       17.87      3.84 o
  -5  -1  12        0.98        3.64      1.73 o
  -4  -1  12        3.31        3.30      1.68 o
  -3  -1  12        8.63        8.99      1.82 o
  -2  -1  12        5.27        6.60      2.91 o
  -1  -1  12       22.42       25.42      1.99 o
   0  -1  12       27.33       28.68      1.99 o
   1  -1  12       25.01       27.43      1.63 o
   2  -1  12        0.08        0.10      0.72 o
   3  -1  12       41.03       37.10      1.91 o
   4  -1  12        6.60        7.33      2.14 o
   5  -1  12       91.01       96.14      4.60 o
   6  -1  12        1.42        1.22      1.19 o
   7  -1  12        1.26        0.94      1.28 o
   8  -1  12       28.53       27.54      2.42 o
   9  -1  12        1.20        0.95      1.86 o
  -5   0  12       14.56       16.97      2.74 o
  -4   0  12        1.62        1.31      1.15 o
  -3   0  12        1.02       -0.25      1.09 o
  -2   0  12        0.57       -0.50      0.92 o
  -1   0  12       11.13       13.12      1.58 o
   0   0  12       14.79       13.98      1.28 o
   1   0  12       28.08       31.50      1.75 o
   2   0  12        1.27       -0.33      0.69 o
   3   0  12        2.71        3.20      1.11 o
   4   0  12       33.36       36.16      2.36 o
   5   0  12       13.20       11.80      1.65 o
   6   0  12        1.90        1.37      3.98 o
   7   0  12       35.10       37.97      2.65 o
   8   0  12       14.99       16.73      2.07 o
   9   0  12        2.46       -0.17      1.91 o
  -4   1  12        0.59       -0.23      1.48 o
  -3   1  12       11.19       11.30      2.56 o
  -2   1  12        6.99        6.17      1.89 o
  -1   1  12        1.69        1.95      0.91 o
   0   1  12       54.48       49.50      2.69 o
   1   1  12        0.62       -0.14      1.36 o
   2   1  12        8.49       10.98      1.48 o
   3   1  12       65.78       70.14      3.14 o
   4   1  12        0.35        1.32      1.03 o
   5   1  12       16.88       15.07      1.74 o
   6   1  12       14.75       14.32      2.63 o
   7   1  12        0.02        1.50      2.06 o
   8   1  12       18.20       21.03      2.18 o
  -3   2  12        0.34       -0.16      1.29 o
  -2   2  12        0.58        0.49      1.46 o
  -1   2  12       13.07       16.73      1.79 o
   0   2  12       10.99        9.62      3.11 o
   1   2  12        4.78        3.55      1.62 o
   2   2  12        0.53        0.31      0.91 o
   3   2  12        7.94        5.81      1.29 o
   4   2  12       34.91       40.83      2.45 o
   5   2  12       36.55       31.37      2.26 o
   6   2  12        1.50        1.85      1.18 o
   7   2  12       19.74       21.10      2.09 o
   8   2  12       10.82       13.60      2.80 o
  -3   3  12        0.52        0.66      1.10 o
  -2   3  12       10.40        9.31      1.37 o
  -1   3  12        0.01        1.57      1.12 o
   0   3  12       22.46       21.88      3.33 o
   1   3  12       17.45       17.97      1.80 o
   2   3  12        7.94        8.31      1.36 o
   3   3  12        5.99        6.25      1.29 o
   4   3  12       13.82       12.76      3.25 o
   5   3  12       24.46       30.05      3.31 o
   6   3  12       10.34       14.13      4.33 o
   7   3  12        4.60        5.80      2.19 o
   8   3  12       14.34       12.56      2.63 o
  -3   4  12        4.90        5.77      1.52 o
  -2   4  12        0.07        0.79      0.95 o
  -1   4  12        0.41        0.31      1.12 o
   0   4  12        7.65        6.53      1.39 o
   1   4  12       20.44       22.06      2.82 o
   2   4  12       63.93       68.71      3.10 o
   3   4  12        0.40        0.10      0.89 o
   4   4  12        2.04        1.57      1.14 o
   5   4  12       70.08       76.70      3.35 o
   6   4  12        0.67        2.85      1.84 o
   7   4  12       21.15       16.73      2.79 o
   8   4  12        0.00        0.58      1.71 o
  -3   5  12        7.43        9.20      2.47 o
  -2   5  12        5.78        5.29      1.24 o
  -1   5  12        7.88        7.93      1.26 o
   0   5  12       18.10       16.48      3.68 o
   1   5  12       33.03       28.36      2.30 o
   2   5  12       16.78       14.29      1.65 o
   3   5  12        0.25       -0.17      0.93 o
   4   5  12        3.58        1.73      1.63 o
   5   5  12        0.81       -0.13      1.47 o
   6   5  12       39.98       39.05      3.70 o
   7   5  12        0.17       -0.23      1.54 o
  -3   6  12        3.26        4.30      2.00 o
  -2   6  12        4.39        5.51      1.54 o
  -1   6  12        5.80        8.55      2.06 o
   0   6  12        0.05        2.54      1.01 o
   1   6  12        0.02       -0.30      1.00 o
   2   6  12        1.32        4.47      1.89 o
   3   6  12        3.98        2.22      1.62 o
   4   6  12        1.84        3.44      1.75 o
   5   6  12        2.07        3.16      1.73 o
   6   6  12        4.52        3.08      1.71 o
  -1   7  12        1.42        5.62      1.92 o
   0   7  12        2.25        1.65      1.11 o
   1   7  12        0.55        0.19      1.01 o
   2   7  12        0.17       -0.93      0.93 o
   3   7  12        8.74        8.38      2.04 o
   4   7  12       15.86       15.90      1.61 o
   5   7  12        1.49        0.76      0.96 o
   6   7  12       17.59       17.23      2.34 o
   1   8  12        0.01        0.67      0.95 o
   2   8  12        0.11       -0.37      0.90 o
   3   8  12        0.12        1.05      0.97 o
   4   8  12        0.31        0.60      1.01 o
   5   8  12        1.05       -1.00      1.21 o
   6   8  12        4.87        5.39      1.57 o
   7   8  12        0.87        2.46      1.19 o
   4   9  12        0.52        0.93      1.19 o
   5   9  12        2.91        2.11      1.11 o
  -1  -6  13        2.16        2.30      1.41 o
   0  -6  13       17.43       15.31      2.37 o
   1  -6  13        0.66       -0.13      1.29 o
   2  -6  13        0.26        1.30      1.46 o
   3  -6  13        0.99        0.65      1.64 o
   4  -6  13        1.17        3.17      1.65 o
   5  -6  13        7.28       10.58      2.39 o
  -2  -5  13        2.67        5.09      1.52 o
  -1  -5  13       10.30       11.52      2.28 o
   0  -5  13        0.02        2.32      1.00 o
   1  -5  13        3.63        4.74      1.66 o
   2  -5  13        0.02        0.49      0.90 o
   3  -5  13       14.93       14.26      1.69 o
   4  -5  13        2.27        2.37      1.84 o
   5  -5  13        0.01       -1.14      1.71 o
  -2  -4  13        1.88        6.01      1.84 o
  -1  -4  13        0.26       -0.65      0.83 o
   0  -4  13        6.54        8.15      1.38 o
   1  -4  13        0.48        2.29      1.06 o
   2  -4  13        5.83        7.79      1.41 o
   3  -4  13       71.44       80.99      7.99 o
   4  -4  13        1.71       -0.59      0.96 o
  -3  -3  13        0.64        3.51      1.59 o
  -2  -3  13        1.48        0.82      1.51 o
  -1  -3  13        5.43        5.29      1.30 o
   0  -3  13        0.46        0.34      1.83 o
   1  -3  13       24.12       28.95      2.69 o
   2  -3  13       13.19       12.25      1.61 o
   3  -3  13        2.79        2.72      1.21 o
   4  -3  13        9.36       10.38      2.13 o
   5  -3  13        0.09        0.10      1.25 o
  -4  -2  13        0.06        1.43      1.30 o
  -3  -2  13       11.84       12.66      2.42 o
  -2  -2  13       15.37       14.90      1.68 o
  -1  -2  13        0.10        0.70      1.03 o
   0  -2  13       26.04       26.81      2.12 o
   1  -2  13       44.26       36.13      3.75 o
   2  -2  13        1.46       -0.10      1.23 o
   3  -2  13      109.46      113.24      4.27 o
   4  -2  13        0.96       -1.21      1.21 o
   5  -2  13        9.01        7.54      2.02 o
   6  -2  13       11.64       14.10      2.44 o
  -4  -1  13        2.01        4.10      1.68 o
  -3  -1  13        3.40        2.28      1.69 o
  -2  -1  13        0.62        2.22      1.13 o
  -1  -1  13        2.11        1.79      1.18 o
   0  -1  13        0.79        1.94      1.08 o
   1  -1  13        6.93        8.03      1.42 o
   2  -1  13        0.53        0.71      1.35 o
   3  -1  13       11.76        8.85      2.06 o
   4  -1  13        1.06        0.51      1.65 o
   5  -1  13        0.02        0.30      1.16 o
   6  -1  13        0.51        3.14      1.37 o
   7  -1  13        0.53        0.05      1.23 o
  -2   0  13        8.18        4.00      1.90 o
  -1   0  13        0.31       -1.18      1.31 o
   0   0  13      105.41      110.93      6.06 o
   1   0  13       83.70       79.37      4.87 o
   2   0  13       28.75       29.70      2.22 o
   3   0  13       10.56        7.70      3.37 o
   4   0  13        0.36        0.50      1.11 o
   5   0  13       26.74       27.70      3.21 o
   6   0  13       41.09       32.13      2.50 o
   7   0  13       16.96       24.99      4.25 o
   8   0  13        3.31        6.23      2.47 o
  -2   1  13        2.86        5.96      2.06 o
  -1   1  13        9.84        6.32      2.15 o
   0   1  13        1.12        1.54      1.18 o
   1   1  13       12.19        8.33      1.50 o
   2   1  13        6.35        7.67      1.42 o
   3   1  13        3.90        2.57      1.32 o
   4   1  13       23.58       25.15      2.14 o
   5   1  13        7.31       10.88      1.82 o
   6   1  13        2.15        2.54      1.31 o
   7   1  13        0.14        0.35      1.45 o
   8   1  13        6.76        3.34      2.23 o
  -2   2  13       31.43       38.89      3.75 o
  -1   2  13       18.38       16.39      2.73 o
   0   2  13       16.34       19.09      1.92 o
   1   2  13       16.85       16.57      1.87 o
   2   2  13        0.25       -0.63      0.99 o
   3   2  13       23.55       22.73      1.96 o
   4   2  13       12.27       12.04      1.63 o
   5   2  13        0.02        0.59      1.10 o
   6   2  13       39.25       40.76      2.69 o
   7   2  13        0.04       -0.83      1.14 o
  -2   3  13        5.19        7.58      2.47 o
  -1   3  13        0.89        2.36      1.29 o
   0   3  13        2.86        2.79      1.35 o
   1   3  13        5.75        5.51      1.39 o
   2   3  13        3.26        2.11      1.18 o
   3   3  13        2.00        3.31      1.17 o
   4   3  13       17.40       16.10      1.82 o
   5   3  13        5.53        5.75      2.08 o
   6   3  13        0.03       -0.29      1.09 o
   7   3  13        0.04       -0.37      1.57 o
  -2   4  13       13.19       16.45      3.02 o
  -1   4  13        7.54        7.99      1.69 o
   0   4  13        4.73        4.54      1.47 o
   1   4  13       22.91       23.48      2.09 o
   2   4  13        9.97        8.65      2.36 o
   3   4  13        7.56       10.56      3.13 o
   4   4  13        8.46        9.30      1.51 o
   5   4  13        2.40        1.36      1.86 o
   6   4  13        4.00        5.62      1.96 o
   7   4  13        0.74        0.47      1.58 o
  -2   5  13        0.34        2.67      1.76 o
  -1   5  13        1.39        1.47      1.36 o
   0   5  13        9.25        6.83      1.25 o
   1   5  13        9.92        8.33      2.35 o
   2   5  13        1.06        1.09      1.23 o
   3   5  13        2.91        3.26      1.86 o
   4   5  13       15.08       11.65      2.46 o
   5   5  13        7.44       14.00      2.60 o
   6   5  13       10.92       13.32      2.60 o
  -1   6  13        0.78        3.73      1.38 o
   0   6  13        2.38       -0.16      1.63 o
   1   6  13       34.50       37.51      3.72 o
   2   6  13        6.31        7.20      2.09 o
   3   6  13       22.16       26.49      3.15 o
   4   6  13       20.14       19.71      2.79 o
   5   6  13        1.28       -0.09      1.41 o
   2   7  13        0.06       -0.64      1.25 o
   1  -5  14       18.21       19.63      2.69 o
   2  -5  14        0.00        0.00      1.18 o
   3  -5  14        0.22        3.54      1.62 o
  -1  -4  14        0.12        0.83      1.30 o
   0  -4  14        0.82        0.71      1.16 o
   1  -4  14        0.45        1.63      1.58 o
   2  -4  14        1.87        8.46      2.19 o
   3  -4  14        0.00        0.27      1.68 o
  -2  -3  14       11.63       15.93      2.46 o
  -1  -3  14        1.24        1.51      1.40 o
   0  -3  14        0.65        2.55      1.71 o
   1  -3  14        9.79       13.48      2.37 o
   2  -3  14       10.96       14.82      2.55 o
  -2  -2  14        1.35        3.67      1.57 o
  -1  -2  14        0.00        2.24      1.69 o
   0  -2  14       25.48       23.28      2.89 o
   1  -2  14        5.76        4.68      1.79 o
   2  -2  14        0.91        2.53      1.58 o
   3  -2  14       33.08       29.99      3.24 o
   1  -1  14        1.95        1.57      1.69 o
   2  -1  14        6.57        6.23      1.98 o
   3  -1  14        1.11        2.89      1.62 o
   4  -1  14       14.13        9.95      2.18 o
   1   0  14        0.12        2.18      1.51 o
   2   0  14        2.41        1.53      1.42 o
   3   0  14        1.48        1.25      1.49 o
   4   0  14       16.38       13.13      1.74 o
   5   0  14        2.46        1.16      1.18 o
   6   0  14        2.52        4.24      2.18 o
   7   0  14       31.51       38.61      4.22 o
   0   1  14        3.46        2.04      1.63 o
   1   1  14        1.06        0.71      1.27 o
   2   1  14        1.08        1.06      1.14 o
   3   1  14        0.47       -0.04      1.08 o
   4   1  14        0.53        1.93      1.23 o
   5   1  14        9.57       11.84      1.78 o
   6   1  14        1.91        1.70      2.38 o
   0   2  14       12.69        8.42      2.20 o
   1   2  14        9.16        9.85      1.68 o
   2   2  14        0.89        1.05      1.24 o
   3   2  14        0.13        0.02      1.11 o
   4   2  14       43.79       48.96      5.78 o
   5   2  14       15.61       16.04      1.89 o
   6   2  14        9.15       10.86      2.63 o
   0   3  14        0.24       -0.16      1.89 o
   1   3  14       14.51       13.03      1.86 o
   2   3  14        5.05        3.01      1.34 o
   3   3  14        2.15        0.42      1.18 o
   4   3  14        4.00        5.21      1.43 o
   5   3  14        0.46        2.32      1.25 o
   6   3  14        3.70        2.61      2.01 o
   0   4  14        4.11        2.71      1.93 o
   1   4  14        0.00       -1.04      1.04 o
   2   4  14        0.25        0.28      1.24 o
   3   4  14        3.14        3.17      1.30 o
   4   4  14       25.93       33.10      3.57 o
   5   4  14       27.04       24.43      3.22 o
   0   5  14        2.48        2.07      1.87 o
   1   5  14        0.81        1.60      1.17 o
   2   5  14        1.39        0.93      1.77 o
   3   5  14        0.00        0.21      1.42 o
   5   1  15        3.78        1.81      2.07 o
   3   2  15        2.26        3.32      1.81 o
   4   2  15        2.81        5.86      2.11 o
   2   3  15        1.78        3.62      1.81 o
   3   3  15        2.21        3.44      1.86 o
 
